# Supplementary material for: 3-(2-Fluoro­phenyl­sulfon­yl)-2,5,7-trimethyl-1-benzo­furan
Source: Acta Crystallogr Sect E Struct Rep Online. 2014 Apr 16;70(Pt 5):o566. doi: 10.1107/S1600536814007909 (PMC4011256; doi:10.1107/S1600536814007909)
Supplement: Supplementary file 1 [file e-70-0o566-sup1.cif]

##############################################################################
#                                                                            #
# This CIF contains the data in a paper accepted for publication in          #
# Acta Crystallographica Section E. It conforms to the requirements of       #
# Notes for Authors for Acta Crystallographica Section E, and has been       #
# peer reviewed under the auspices of the IUCr Commission on Journals.       #
#                                                                            #
# Full details of the Crystallographic Information File format               #
# are given in the paper "The Crystallographic Information File (CIF):       #
# a New Standard Archive File for Crystallography" by S. R. Hall, F. H.      #
# Allen and I. D. Brown [Acta Cryst. (1991), A47, 655-685].                  #
#                                                                            #
# The current version of the core CIF dictionary is obtainable from          #
# ftp://ftp.iucr.org/pub/cif_core.dic.                                       #
#                                                                            #
# Software is freely available for graphical display of the structure(s)     #
# in this CIF. For information consult the CIF software page                 #
# http://www.iucr.org/resources/cif/software.                                #
#                                                                            #
# This file may be used for bona fide research purposes within the           #
# scientific community so long as proper attribution is given to the journal # 
# article from which it was obtained.                                        #
#                                                                            #
##############################################################################
data_I
_audit_creation_method     'form.cif (version 2.0)'
_journal_data_validation_number     ?
_journal_date_recd_electronic     2014-04-04
_journal_date_accepted     2014-04-09
_journal_name_full     'Acta Crystallographica, Section E'
_journal_year     2014
_journal_volume     70
_journal_issue      5
_journal_page_first     o566
_journal_page_last     o566
_journal_paper_category     QO
_journal_paper_doi     10.1107/S1600536814007909
_journal_coeditor_code     ZQ2222
_publ_contact_author_name     'Prof. Uk Lee'
_publ_contact_author_address
;
 Department of Chemistry, Pukyong National University, 599-1 Daeyeon 3-dong
 Nam-gu, Busan 608-737, Republic of Korea
;
_publ_contact_author_email     'uklee@pknu.ac.kr'
_publ_contact_author_fax     '+82-51-629-5583'
_publ_contact_author_phone     '+82-51-629-5596'
_publ_section_title
;
3-(2-Fluorophenylsulfonyl)-2,5,7-trimethyl-1-benzofuran
;
loop_
    _publ_author_name
    _publ_author_address
    'Choi, Hong Dae'
;
Department of Chemistry, Dongeui University, San 24 Kaya-dong
Busanjin-gu, Busan 614-714, Republic of Korea
;
    'Seo, Pil Ja'
;
Department of Chemistry, Dongeui University, San 24 Kaya-dong
Busanjin-gu, Busan 614-714, Republic of Korea
;
    'Lee, Uk'
;
Department of Chemistry, Pukyong National University,
599-1 Daeyeon 3-dong
Nam-gu, Busan 608-737, Republic of Korea
;
_publ_section_synopsis     .
_database_code_depnum_ccdc_archive     'CCDC 996303'
_chemical_name_systematic
;
3-(2-Fluorophenylsulfonyl)-2,5,7-trimethyl-1-benzofuran
;
_chemical_name_common     ?
_chemical_formula_moiety     'C17 H15 F O3 S'
_chemical_formula_sum     'C17 H15 F O3 S'
_chemical_formula_iupac     'C17 H15 F O3 S'
_chemical_formula_weight     318.35
_chemical_melting_point_gt     '410'
_chemical_melting_point_lt     '409'
_symmetry_cell_setting     triclinic
_symmetry_space_group_name_H-M     'P -1'
_symmetry_space_group_name_Hall     '-P 1'
loop_
    _symmetry_equiv_pos_as_xyz
    'x, y, z'
    '-x, -y, -z'
_cell_length_a     7.7658(2)
_cell_length_b     8.3529(3)
_cell_length_c     12.9732(4)
_cell_angle_alpha     74.253(2)
_cell_angle_beta     75.048(2)
_cell_angle_gamma     66.0460(10)
_cell_volume     729.66(4)
_cell_formula_units_Z     2
_cell_measurement_reflns_used     6186
_cell_measurement_theta_min     2.72
_cell_measurement_theta_max     28.22
_cell_measurement_temperature     173(2)
_exptl_crystal_description     'block'
_exptl_crystal_colour     'colourless'
_exptl_crystal_size_max     0.34
_exptl_crystal_size_mid     0.26
_exptl_crystal_size_min     0.23
_exptl_crystal_density_diffrn     1.449
_exptl_crystal_density_meas     ?
_exptl_crystal_density_method     'not measured'
_exptl_crystal_F_000     332
_exptl_absorpt_coefficient_mu     0.243
_exptl_absorpt_correction_type     multi-scan
_exptl_absorpt_process_details     '(<i>SADABS</i>; Bruker, 2009)'
_exptl_absorpt_correction_T_min     0.6997
_exptl_absorpt_correction_T_max     0.7457
_exptl_special_details     ?
_diffrn_ambient_temperature     173(2)
_diffrn_radiation_type     MoK\a
_diffrn_radiation_wavelength     0.71073
_diffrn_radiation_source     'rotating anode'
_diffrn_radiation_monochromator     'graphite multilayer'
_diffrn_measurement_device_type     'Bruker SMART APEXII CCD'
_diffrn_measurement_method     '\f and \w scans'
_diffrn_detector_area_resol_mean     10.0
_diffrn_reflns_number     13247
_diffrn_reflns_av_R_equivalents     0.0233
_diffrn_reflns_av_sigmaI/netI     0.0226
_diffrn_reflns_theta_min     1.65
_diffrn_reflns_theta_max     28.00
_diffrn_reflns_theta_full     28.00
_diffrn_measured_fraction_theta_max     0.994
_diffrn_measured_fraction_theta_full     0.994
_diffrn_reflns_limit_h_min     -10
_diffrn_reflns_limit_h_max     10
_diffrn_reflns_limit_k_min     -11
_diffrn_reflns_limit_k_max     10
_diffrn_reflns_limit_l_min     -16
_diffrn_reflns_limit_l_max     17
_diffrn_standards_number     0
_diffrn_standards_interval_count     ?
_diffrn_standards_interval_time     ?
_diffrn_standards_decay_%     ?
_refine_special_details
;
 Refinement of F^2^ against ALL reflections.  The weighted R-factor wR and
 goodness of fit S are based on F^2^, conventional R-factors R are based
 on F, with F set to zero for negative F^2^. The threshold expression of
 F^2^ > 2sigma(F^2^) is used only for calculating R-factors(gt) etc. and is
 not relevant to the choice of reflections for refinement.  R-factors based
 on F^2^ are statistically about twice as large as those based on F, and R-
 factors based on ALL data will be even larger.
;
_reflns_number_total     3498
_reflns_number_gt     3057
_reflns_threshold_expression     I>2\s(I)
_refine_ls_structure_factor_coef     Fsqd
_refine_ls_matrix_type     full
_refine_ls_R_factor_all     0.0432
_refine_ls_R_factor_gt     0.0378
_refine_ls_wR_factor_gt     0.1002
_refine_ls_wR_factor_ref     0.1043
_refine_ls_goodness_of_fit_ref     1.039
_refine_ls_restrained_S_all     1.039
_refine_ls_number_reflns     3498
_refine_ls_number_parameters     202
_refine_ls_number_restraints     0
_refine_ls_hydrogen_treatment     constr
_refine_ls_weighting_scheme     calc
_refine_ls_weighting_details
         'calc w=1/[\s^2^(Fo^2^)+(0.0555P)^2^+0.2699P] where P=(Fo^2^+2Fc^2^)/3'
_atom_sites_solution_hydrogens     difmap
_atom_sites_solution_primary     direct
_atom_sites_solution_secondary     difmap
_refine_ls_shift/su_max     0.000
_refine_ls_shift/su_mean     0.000
_refine_diff_density_max     0.335
_refine_diff_density_min     -0.355
_refine_ls_extinction_method     none
_refine_ls_extinction_coef     ?
loop_
    _atom_type_symbol
    _atom_type_description
    _atom_type_scat_dispersion_real
    _atom_type_scat_dispersion_imag
    _atom_type_scat_source
    'C' 'C' 0.0033 0.0016
                         'International Tables Vol C Tables 4.2.6.8 and 6.1.1.4'
    'H' 'H' 0.0000 0.0000
                         'International Tables Vol C Tables 4.2.6.8 and 6.1.1.4'
    'O' 'O' 0.0106 0.0060
                         'International Tables Vol C Tables 4.2.6.8 and 6.1.1.4'
    'F' 'F' 0.0171 0.0103
                         'International Tables Vol C Tables 4.2.6.8 and 6.1.1.4'
    'S' 'S' 0.1246 0.1234
                         'International Tables Vol C Tables 4.2.6.8 and 6.1.1.4'
_computing_data_collection     '<i>APEX2</i> (Bruker, 2009)'
_computing_cell_refinement     '<i>SAINT</i> (Bruker, 2009)'
_computing_data_reduction     '<i>SAINT</i> (Bruker, 2009)'
_computing_structure_solution     '<i>SHELXS97</i> (Sheldrick, 2008)'
_computing_structure_refinement     '<i>SHELXL97</i> (Sheldrick, 2008)'
_computing_molecular_graphics
;
<i>ORTEP-3 for Windows</i> (Farrugia, 2012) and
<i>DIAMOND</i> (Brandenburg, 1998)
;
_computing_publication_material     '<i>SHELXL97</i> (Sheldrick, 2008)'
loop_
    _atom_site_type_symbol
    _atom_site_label
    _atom_site_fract_x
    _atom_site_fract_y
    _atom_site_fract_z
    _atom_site_U_iso_or_equiv
    _atom_site_adp_type
    _atom_site_calc_flag
    _atom_site_refinement_flags
    _atom_site_occupancy
    _atom_site_symmetry_multiplicity
    _atom_site_disorder_assembly
    _atom_site_disorder_group
    S S1 0.42141(5) 0.28123(5) 0.15133(3) 0.02646(12) Uani d . 1 2 . .
    F F1 0.04064(14) 0.26625(13) 0.15747(8) 0.0372(2) Uani d . 1 2 . .
    O O1 0.29698(15) -0.04837(13) 0.41192(8) 0.0261(2) Uani d . 1 2 . .
    O O2 0.55334(16) 0.35762(16) 0.15685(9) 0.0370(3) Uani d . 1 2 . .
    O O3 0.47053(17) 0.17497(16) 0.07064(9) 0.0368(3) Uani d . 1 2 . .
    C C12 0.2034(2) 0.4608(2) 0.13354(11) 0.0248(3) Uani d . 1 2 . .
    C C17 0.0368(2) 0.4340(2) 0.13746(12) 0.0281(3) Uani d . 1 2 . .
    C C1 0.3680(2) 0.16080(19) 0.27862(12) 0.0248(3) Uani d . 1 2 . .
    C C2 0.3203(2) 0.22449(19) 0.37943(11) 0.0236(3) Uani d . 1 2 . .
    C C3 0.3066(2) 0.37738(19) 0.40990(12) 0.0261(3) Uani d . 1 2 . .
    H H3 0.3364 0.4706 0.3573 0.031 Uiso calc R 1 2 . .
    C C4 0.2485(2) 0.3905(2) 0.51883(12) 0.0273(3) Uani d . 1 2 . .
    C C5 0.2053(2) 0.2505(2) 0.59508(12) 0.0274(3) Uani d . 1 2 . .
    H H5 0.1650 0.2625 0.6691 0.033 Uiso calc R 1 2 . .
    C C6 0.2185(2) 0.09579(19) 0.56803(12) 0.0249(3) Uani d . 1 2 . .
    C C7 0.2774(2) 0.08988(18) 0.45848(12) 0.0232(3) Uani d . 1 2 . .
    C C8 0.3499(2) -0.0012(2) 0.30262(12) 0.0264(3) Uani d . 1 2 . .
    C C9 0.2271(3) 0.5540(2) 0.55619(14) 0.0358(4) Uani d . 1 2 . .
    H H9A 0.2797 0.6306 0.4961 0.054 Uiso calc R 1 2 . .
    H H9B 0.2964 0.5184 0.6169 0.054 Uiso calc R 1 2 . .
    H H9C 0.0914 0.6196 0.5799 0.054 Uiso calc R 1 2 . .
    C C10 0.1698(2) -0.0525(2) 0.64939(12) 0.0301(3) Uani d . 1 2 . .
    H H10A 0.0649 -0.0689 0.6300 0.045 Uiso calc R 1 2 . .
    H H10B 0.1306 -0.0223 0.7219 0.045 Uiso calc R 1 2 . .
    H H10C 0.2821 -0.1632 0.6493 0.045 Uiso calc R 1 2 . .
    C C11 0.3704(2) -0.1314(2) 0.23854(14) 0.0351(4) Uani d . 1 2 . .
    H H11A 0.3914 -0.0806 0.1609 0.053 Uiso calc R 1 2 . .
    H H11B 0.2538 -0.1592 0.2568 0.053 Uiso calc R 1 2 . .
    H H11C 0.4796 -0.2408 0.2554 0.053 Uiso calc R 1 2 . .
    C C13 0.1995(2) 0.6340(2) 0.11204(12) 0.0310(3) Uani d . 1 2 . .
    H H13 0.3121 0.6552 0.1092 0.037 Uiso calc R 1 1 . .
    C C14 0.0312(3) 0.7759(2) 0.09474(13) 0.0387(4) Uani d . 1 2 . .
    H H14 0.0282 0.8946 0.0806 0.046 Uiso calc R 1 2 . .
    C C15 -0.1330(3) 0.7457(2) 0.09789(13) 0.0403(4) Uani d . 1 2 . .
    H H15 -0.2473 0.8439 0.0845 0.048 Uiso calc R 1 2 . .
    C C16 -0.1318(2) 0.5737(2) 0.12045(13) 0.0359(4) Uani d . 1 2 . .
    H H16 -0.2447 0.5525 0.1241 0.043 Uiso calc R 1 2 . .
loop_
    _atom_site_aniso_label
    _atom_site_aniso_U_11
    _atom_site_aniso_U_22
    _atom_site_aniso_U_33
    _atom_site_aniso_U_12
    _atom_site_aniso_U_13
    _atom_site_aniso_U_23
    S1 0.0237(2) 0.0311(2) 0.02292(18) -0.01123(15) -0.00111(13) -0.00301(14)
    F1 0.0387(5) 0.0397(5) 0.0406(5) -0.0238(4) -0.0086(4) -0.0022(4)
    O1 0.0260(5) 0.0235(5) 0.0277(5) -0.0094(4) -0.0034(4) -0.0036(4)
    O2 0.0288(6) 0.0478(7) 0.0361(6) -0.0216(5) -0.0062(5) 0.0025(5)
    O3 0.0379(7) 0.0392(6) 0.0272(6) -0.0096(5) 0.0022(5) -0.0111(5)
    C12 0.0262(7) 0.0287(7) 0.0183(6) -0.0106(6) -0.0031(5) -0.0023(5)
    C17 0.0305(8) 0.0335(8) 0.0214(6) -0.0147(6) -0.0026(6) -0.0037(6)
    C1 0.0227(7) 0.0255(7) 0.0249(7) -0.0085(6) -0.0036(5) -0.0035(5)
    C2 0.0198(7) 0.0255(7) 0.0242(7) -0.0079(5) -0.0045(5) -0.0021(5)
    C3 0.0267(7) 0.0238(7) 0.0277(7) -0.0107(6) -0.0059(6) -0.0010(6)
    C4 0.0257(7) 0.0267(7) 0.0304(7) -0.0090(6) -0.0059(6) -0.0066(6)
    C5 0.0257(7) 0.0320(8) 0.0242(7) -0.0099(6) -0.0043(6) -0.0055(6)
    C6 0.0198(7) 0.0267(7) 0.0257(7) -0.0079(6) -0.0045(5) -0.0010(6)
    C7 0.0205(7) 0.0211(6) 0.0281(7) -0.0070(5) -0.0060(5) -0.0035(5)
    C8 0.0218(7) 0.0273(7) 0.0281(7) -0.0070(6) -0.0039(6) -0.0053(6)
    C9 0.0420(10) 0.0316(8) 0.0375(9) -0.0158(7) -0.0056(7) -0.0095(7)
    C10 0.0307(8) 0.0308(8) 0.0276(7) -0.0141(6) -0.0041(6) 0.0003(6)
    C11 0.0369(9) 0.0337(8) 0.0369(9) -0.0136(7) -0.0005(7) -0.0141(7)
    C13 0.0393(9) 0.0323(8) 0.0228(7) -0.0171(7) -0.0049(6) -0.0015(6)
    C14 0.0528(11) 0.0294(8) 0.0276(8) -0.0112(8) -0.0075(7) -0.0007(6)
    C15 0.0381(9) 0.0427(10) 0.0255(8) -0.0001(8) -0.0070(7) -0.0046(7)
    C16 0.0266(8) 0.0508(10) 0.0261(7) -0.0107(7) -0.0037(6) -0.0064(7)
_geom_special_details
;
 All esds (except the esd in the dihedral angle between two l.s. planes)
 are estimated using the full covariance matrix.  The cell esds are taken
 into account individually in the estimation of esds in distances, angles
 and torsion angles; correlations between esds in cell parameters are only
 used when they are defined by crystal symmetry.  An approximate (isotropic)
 treatment of cell esds is used for estimating esds involving l.s. planes.
;
loop_
    _geom_bond_atom_site_label_1
    _geom_bond_atom_site_label_2
    _geom_bond_site_symmetry_2
    _geom_bond_distance
    _geom_bond_publ_flag
    S1 O3 . 1.4327(12) ?
    S1 O2 . 1.4336(11) ?
    S1 C1 . 1.7305(15) ?
    S1 C12 . 1.7664(15) ?
    F1 C17 . 1.3430(18) ?
    O1 C8 . 1.3646(18) ?
    O1 C7 . 1.3820(17) ?
    C12 C13 . 1.386(2) ?
    C12 C17 . 1.387(2) ?
    C17 C16 . 1.376(2) ?
    C1 C8 . 1.361(2) ?
    C1 C2 . 1.449(2) ?
    C2 C7 . 1.3887(19) ?
    C2 C3 . 1.393(2) ?
    C3 C4 . 1.388(2) ?
    C3 H3 . 0.9500 ?
    C4 C5 . 1.406(2) ?
    C4 C9 . 1.504(2) ?
    C5 C6 . 1.387(2) ?
    C5 H5 . 0.9500 ?
    C6 C7 . 1.384(2) ?
    C6 C10 . 1.5023(19) ?
    C8 C11 . 1.477(2) ?
    C9 H9A . 0.9800 ?
    C9 H9B . 0.9800 ?
    C9 H9C . 0.9800 ?
    C10 H10A . 0.9800 ?
    C10 H10B . 0.9800 ?
    C10 H10C . 0.9800 ?
    C11 H11A . 0.9800 ?
    C11 H11B . 0.9800 ?
    C11 H11C . 0.9800 ?
    C13 C14 . 1.383(2) ?
    C13 H13 . 0.9500 ?
    C14 C15 . 1.386(3) ?
    C14 H14 . 0.9500 ?
    C15 C16 . 1.383(3) ?
    C15 H15 . 0.9500 ?
    C16 H16 . 0.9500 ?
loop_
    _geom_angle_atom_site_label_1
    _geom_angle_atom_site_label_2
    _geom_angle_atom_site_label_3
    _geom_angle_site_symmetry_1
    _geom_angle_site_symmetry_3
    _geom_angle
    _geom_angle_publ_flag
    O3 S1 O2 . . 118.79(7) ?
    O3 S1 C1 . . 109.75(7) ?
    O2 S1 C1 . . 108.30(7) ?
    O3 S1 C12 . . 109.12(7) ?
    O2 S1 C12 . . 106.32(7) ?
    C1 S1 C12 . . 103.44(7) ?
    C8 O1 C7 . . 107.16(11) ?
    C13 C12 C17 . . 118.81(14) ?
    C13 C12 S1 . . 119.15(12) ?
    C17 C12 S1 . . 122.02(12) ?
    F1 C17 C16 . . 119.00(14) ?
    F1 C17 C12 . . 118.90(14) ?
    C16 C17 C12 . . 122.09(15) ?
    C8 C1 C2 . . 107.72(13) ?
    C8 C1 S1 . . 127.53(12) ?
    C2 C1 S1 . . 124.61(11) ?
    C7 C2 C3 . . 119.30(13) ?
    C7 C2 C1 . . 104.47(12) ?
    C3 C2 C1 . . 136.22(13) ?
    C4 C3 C2 . . 118.53(13) ?
    C4 C3 H3 . . 120.7 ?
    C2 C3 H3 . . 120.7 ?
    C3 C4 C5 . . 119.61(14) ?
    C3 C4 C9 . . 120.90(14) ?
    C5 C4 C9 . . 119.47(14) ?
    C6 C5 C4 . . 123.54(14) ?
    C6 C5 H5 . . 118.2 ?
    C4 C5 H5 . . 118.2 ?
    C7 C6 C5 . . 114.35(13) ?
    C7 C6 C10 . . 122.18(14) ?
    C5 C6 C10 . . 123.46(14) ?
    O1 C7 C6 . . 124.88(13) ?
    O1 C7 C2 . . 110.44(12) ?
    C6 C7 C2 . . 124.67(13) ?
    C1 C8 O1 . . 110.21(13) ?
    C1 C8 C11 . . 135.02(14) ?
    O1 C8 C11 . . 114.75(13) ?
    C4 C9 H9A . . 109.5 ?
    C4 C9 H9B . . 109.5 ?
    H9A C9 H9B . . 109.5 ?
    C4 C9 H9C . . 109.5 ?
    H9A C9 H9C . . 109.5 ?
    H9B C9 H9C . . 109.5 ?
    C6 C10 H10A . . 109.5 ?
    C6 C10 H10B . . 109.5 ?
    H10A C10 H10B . . 109.5 ?
    C6 C10 H10C . . 109.5 ?
    H10A C10 H10C . . 109.5 ?
    H10B C10 H10C . . 109.5 ?
    C8 C11 H11A . . 109.5 ?
    C8 C11 H11B . . 109.5 ?
    H11A C11 H11B . . 109.5 ?
    C8 C11 H11C . . 109.5 ?
    H11A C11 H11C . . 109.5 ?
    H11B C11 H11C . . 109.5 ?
    C14 C13 C12 . . 119.81(15) ?
    C14 C13 H13 . . 120.1 ?
    C12 C13 H13 . . 120.1 ?
    C13 C14 C15 . . 120.32(16) ?
    C13 C14 H14 . . 119.8 ?
    C15 C14 H14 . . 119.8 ?
    C16 C15 C14 . . 120.53(16) ?
    C16 C15 H15 . . 119.7 ?
    C14 C15 H15 . . 119.7 ?
    C17 C16 C15 . . 118.42(16) ?
    C17 C16 H16 . . 120.8 ?
    C15 C16 H16 . . 120.8 ?
loop_
    _geom_torsion_atom_site_label_1
    _geom_torsion_atom_site_label_2
    _geom_torsion_atom_site_label_3
    _geom_torsion_atom_site_label_4
    _geom_torsion_site_symmetry_1
    _geom_torsion_site_symmetry_2
    _geom_torsion_site_symmetry_3
    _geom_torsion_site_symmetry_4
    _geom_torsion
    _geom_torsion_publ_flag
    O3 S1 C12 C13 . . . . -119.82(12) ?
    O2 S1 C12 C13 . . . . 9.42(14) ?
    C1 S1 C12 C13 . . . . 123.39(12) ?
    O3 S1 C12 C17 . . . . 58.37(14) ?
    O2 S1 C12 C17 . . . . -172.39(12) ?
    C1 S1 C12 C17 . . . . -58.41(13) ?
    C13 C12 C17 F1 . . . . 179.51(13) ?
    S1 C12 C17 F1 . . . . 1.30(19) ?
    C13 C12 C17 C16 . . . . 0.2(2) ?
    S1 C12 C17 C16 . . . . -178.05(12) ?
    O3 S1 C1 C8 . . . . -7.65(16) ?
    O2 S1 C1 C8 . . . . -138.77(14) ?
    C12 S1 C1 C8 . . . . 108.69(14) ?
    O3 S1 C1 C2 . . . . 177.27(12) ?
    O2 S1 C1 C2 . . . . 46.15(14) ?
    C12 S1 C1 C2 . . . . -66.39(13) ?
    C8 C1 C2 C7 . . . . 0.50(16) ?
    S1 C1 C2 C7 . . . . 176.40(11) ?
    C8 C1 C2 C3 . . . . -178.21(16) ?
    S1 C1 C2 C3 . . . . -2.3(2) ?
    C7 C2 C3 C4 . . . . -0.6(2) ?
    C1 C2 C3 C4 . . . . 177.95(15) ?
    C2 C3 C4 C5 . . . . 0.1(2) ?
    C2 C3 C4 C9 . . . . -178.71(14) ?
    C3 C4 C5 C6 . . . . 0.4(2) ?
    C9 C4 C5 C6 . . . . 179.20(14) ?
    C4 C5 C6 C7 . . . . -0.3(2) ?
    C4 C5 C6 C10 . . . . -179.14(14) ?
    C8 O1 C7 C6 . . . . 177.56(13) ?
    C8 O1 C7 C2 . . . . -0.85(15) ?
    C5 C6 C7 O1 . . . . -178.51(13) ?
    C10 C6 C7 O1 . . . . 0.4(2) ?
    C5 C6 C7 C2 . . . . -0.3(2) ?
    C10 C6 C7 C2 . . . . 178.56(13) ?
    C3 C2 C7 O1 . . . . 179.19(12) ?
    C1 C2 C7 O1 . . . . 0.22(15) ?
    C3 C2 C7 C6 . . . . 0.8(2) ?
    C1 C2 C7 C6 . . . . -178.20(13) ?
    C2 C1 C8 O1 . . . . -1.05(16) ?
    S1 C1 C8 O1 . . . . -176.80(10) ?
    C2 C1 C8 C11 . . . . 177.56(16) ?
    S1 C1 C8 C11 . . . . 1.8(3) ?
    C7 O1 C8 C1 . . . . 1.17(15) ?
    C7 O1 C8 C11 . . . . -177.74(12) ?
    C17 C12 C13 C14 . . . . -0.2(2) ?
    S1 C12 C13 C14 . . . . 178.09(12) ?
    C12 C13 C14 C15 . . . . -0.5(2) ?
    C13 C14 C15 C16 . . . . 1.3(2) ?
    F1 C17 C16 C15 . . . . -178.80(14) ?
    C12 C17 C16 C15 . . . . 0.6(2) ?
    C14 C15 C16 C17 . . . . -1.3(2) ?
loop_
    _geom_hbond_atom_site_label_D
    _geom_hbond_atom_site_label_H
    _geom_hbond_atom_site_label_A
    _geom_hbond_site_symmetry_A
    _geom_hbond_distance_DH
    _geom_hbond_distance_HA
    _geom_hbond_distance_DA
    _geom_hbond_angle_DHA
    C16 H16 O2 1_455 0.95 2.58 3.462(2) 155.0
    C9 H9C Cg1 2_566 0.98 2.79 3.612(2) 141.7
_iucr_refine_instructions_details
;
TITL 1251 IN P-1
CELL  0.71073  7.76580  8.35290 12.97320 74.25300 75.04800 66.04600
ZERR 2  0.00020  0.00030  0.00040  0.00200  0.00200  0.00100
LATT 1
SFAC C H O F S
UNIT 34 30 6 2 2
TEMP -100
SIZE 0.231 0.259 0.341
L.S. 15
BOND
ACTA
CONF
MPLA 9 C1 C2 C3 C4 C5 C6 C7 O1 C8
MPLA 6 C12 C13 C14 C15 C16 C17
EQIV $1 -1+X, Y, Z
HTAB C16 O2_$1
BOND $H
OMIT -3 56
FMAP 2
PLAN 20
WGHT    0.055500    0.270300
FVAR       0.22251
S1    5    0.421414    0.281232    0.151329    11.00000    0.02370    0.03108 =
         0.02292   -0.00301   -0.00111   -0.01123
F1    4    0.040641    0.266251    0.157471    11.00000    0.03872    0.03975 =
         0.04063   -0.00215   -0.00865   -0.02379
O1    3    0.296984   -0.048369    0.411922    11.00000    0.02600    0.02351 =
         0.02774   -0.00362   -0.00340   -0.00935
O2    3    0.553337    0.357617    0.156847    11.00000    0.02878    0.04777 =
         0.03608    0.00254   -0.00620   -0.02155
O3    3    0.470527    0.174974    0.070635    11.00000    0.03786    0.03921 =
         0.02725   -0.01110    0.00224   -0.00956
C12   1    0.203432    0.460778    0.133541    11.00000    0.02624    0.02866 =
         0.01831   -0.00230   -0.00310   -0.01057
C17   1    0.036777    0.433984    0.137457    11.00000    0.03051    0.03354 =
         0.02138   -0.00373   -0.00258   -0.01472
C1    1    0.368040    0.160796    0.278620    11.00000    0.02265    0.02552 =
         0.02489   -0.00348   -0.00360   -0.00847
C2    1    0.320262    0.224486    0.379434    11.00000    0.01976    0.02548 =
         0.02424   -0.00210   -0.00450   -0.00793
C3    1    0.306613    0.377383    0.409897    11.00000    0.02667    0.02380 =
         0.02770   -0.00101   -0.00592   -0.01072
AFIX  43
H3    2    0.336440    0.470634    0.357293    11.00000   -1.20000
AFIX   0
C4    1    0.248458    0.390455    0.518828    11.00000    0.02572    0.02674 =
         0.03039   -0.00664   -0.00594   -0.00901
C5    1    0.205334    0.250460    0.595084    11.00000    0.02573    0.03201 =
         0.02416   -0.00555   -0.00430   -0.00990
AFIX  43
H5    2    0.165010    0.262487    0.669129    11.00000   -1.20000
AFIX   0
C6    1    0.218491    0.095793    0.568034    11.00000    0.01976    0.02668 =
         0.02574   -0.00096   -0.00448   -0.00792
C7    1    0.277403    0.089883    0.458476    11.00000    0.02047    0.02107 =
         0.02814   -0.00352   -0.00604   -0.00705
C8    1    0.349871   -0.001248    0.302622    11.00000    0.02184    0.02727 =
         0.02812   -0.00535   -0.00386   -0.00696
C9    1    0.227132    0.554004    0.556193    11.00000    0.04202    0.03155 =
         0.03751   -0.00953   -0.00560   -0.01582
AFIX 137
H9A   2    0.279663    0.630597    0.496115    11.00000   -1.50000
H9B   2    0.296401    0.518382    0.616936    11.00000   -1.50000
H9C   2    0.091439    0.619579    0.579869    11.00000   -1.50000
AFIX   0
C10   1    0.169796   -0.052546    0.649390    11.00000    0.03067    0.03081 =
         0.02765    0.00030   -0.00412   -0.01412
AFIX 137
H10A  2    0.064910   -0.068915    0.629989    11.00000   -1.50000
H10B  2    0.130596   -0.022303    0.721910    11.00000   -1.50000
H10C  2    0.282119   -0.163187    0.649341    11.00000   -1.50000
AFIX   0
C11   1    0.370396   -0.131418    0.238543    11.00000    0.03692    0.03370 =
         0.03691   -0.01406   -0.00052   -0.01363
AFIX 137
H11A  2    0.391387   -0.080613    0.160914    11.00000   -1.50000
H11B  2    0.253774   -0.159211    0.256806    11.00000   -1.50000
H11C  2    0.479650   -0.240825    0.255380    11.00000   -1.50000
AFIX   0
C13   1    0.199486    0.633993    0.112039    11.00000    0.03933    0.03231 =
         0.02281   -0.00145   -0.00487   -0.01711
AFIX  43
H13   2    0.312073    0.655168    0.109200    11.00000   -1.20000
AFIX   0
C14   1    0.031239    0.775852    0.094736    11.00000    0.05279    0.02943 =
         0.02761   -0.00071   -0.00753   -0.01124
AFIX  43
H14   2    0.028201    0.894596    0.080614    11.00000   -1.20000
AFIX   0
C15   1   -0.132968    0.745673    0.097893    11.00000    0.03810    0.04266 =
         0.02549   -0.00457   -0.00696   -0.00009
AFIX  43
H15   2   -0.247269    0.843925    0.084453    11.00000   -1.20000
AFIX   0
C16   1   -0.131806    0.573697    0.120449    11.00000    0.02658    0.05078 =
         0.02613   -0.00641   -0.00373   -0.01071
AFIX  43
H16   2   -0.244725    0.552506    0.124115    11.00000   -1.20000
HKLF 4
REM  1251 IN P-1
REM R1 =  0.0378 for   3057 Fo > 4sig(Fo)  and  0.0432 for all   3498 data
REM    202 parameters refined using      0 restraints
END
WGHT      0.0555      0.2703
REM Highest difference peak  0.335,  deepest hole -0.355,  1-sigma level  0.053
Q1    1   0.2999  0.3812  0.1373  11.00000  0.05    0.34
Q2    1   0.3831  0.2261  0.2215  11.00000  0.05    0.33
Q3    1   0.2800  0.3814  0.4698  11.00000  0.05    0.33
Q4    1   0.3123  0.1577  0.4220  11.00000  0.05    0.29
Q5    1   0.3694  0.2025  0.3254  11.00000  0.05    0.27
Q6    1   0.3490  0.5670  0.5523  11.00000  0.05    0.27
Q7    1   0.2510  0.0810  0.5147  11.00000  0.05    0.27
Q8    1   0.1390  0.4465  0.1210  11.00000  0.05    0.27
Q9    1   0.1432  0.6590  0.5126  11.00000  0.05    0.26
Q10   1   0.2007  0.0221  0.6062  11.00000  0.05    0.24
Q11   1   0.1245  0.7040  0.0755  11.00000  0.05    0.23
Q12   1   0.1790  0.5512  0.1482  11.00000  0.05    0.23
Q13   1   0.2562  0.3030  0.5559  11.00000  0.05    0.22
Q14   1   0.3846  0.0775  0.2815  11.00000  0.05    0.22
Q15   1  -0.1150  0.6567  0.0922  11.00000  0.05    0.22
Q16   1   0.2071  0.5432  0.1126  11.00000  0.05    0.22
Q17   1   0.1517  0.5507  0.6290  11.00000  0.05    0.21
Q18   1   0.2462  0.4612  0.5421  11.00000  0.05    0.21
Q19   1   0.3426 -0.0613  0.2713  11.00000  0.05    0.21
Q20   1   0.1888  0.3442  0.5489  11.00000  0.05    0.20
;
