# Supplementary material for: 3-(2-Fluoro­phenyl­sulfon­yl)-2,5,7-trimethyl-1-benzo­furan
Source: Acta Crystallogr Sect E Struct Rep Online. 2014 Apr 16;70(Pt 5):o566. doi: 10.1107/S1600536814007909 (PMC4011256; doi:10.1107/S1600536814007909)
Supplement: Supplementary file 2 [file e-70-0o566-Isup2.hkl]

# 
# h,k,l, Fc-squared, Fo-squared, sigma(Fo-squared) and status flag 
# 
data_I
_shelx_title ' 1251 IN P-1' 
_shelx_refln_list_code          4 
_shelx_F_calc_maximum      149.22 
_exptl_crystal_F_000       332.00 
_reflns_d_resolution_high  0.7570 
 
loop_ 
 _symmetry_equiv_pos_as_xyz 
 'x, y, z' 
 '-x, -y, -z' 
 
_cell_length_a     7.7658 
_cell_length_b     8.3529 
_cell_length_c    12.9732 
_cell_angle_alpha  74.253 
_cell_angle_beta   75.048 
_cell_angle_gamma  66.046 
 
_shelx_F_squared_multiplier     1.000 
 
loop_ 
 _refln_index_h 
 _refln_index_k 
 _refln_index_l 
 _refln_F_squared_calc 
 _refln_F_squared_meas 
 _refln_F_squared_sigma 
 _refln_observed_status 
   1   0   0      369.03      393.49      3.62 o 
   2   0   0      818.86      884.78      8.66 o 
   3   0   0       41.11       35.06      0.79 o 
   4   0   0      112.90      112.16      2.00 o 
   5   0   0      186.60      187.63      3.33 o 
   6   0   0       10.56       15.15      1.89 o 
   7   0   0       29.24       29.07      2.72 o 
   8   0   0       65.63       67.79      6.36 o 
   9   0   0       16.02       17.37      3.64 o 
  -8   1   0       29.69       31.48      3.05 o 
  -7   1   0        8.38        9.09      1.43 o 
  -6   1   0       31.93       28.89      2.38 o 
  -5   1   0        0.88        1.21      0.58 o 
  -4   1   0      149.80      134.11      1.69 o 
  -3   1   0      991.35     1060.89      9.49 o 
  -2   1   0      231.62      242.78      2.81 o 
  -1   1   0      677.60      724.12      6.48 o 
   0   1   0       12.44       13.16      0.27 o 
   1   1   0     6016.71     5328.05     30.78 o 
   2   1   0        1.19        0.46      0.26 o 
   3   1   0        9.34       24.10      0.41 o 
   4   1   0       17.13       22.27      0.68 o 
   5   1   0      368.62      387.83      8.02 o 
   6   1   0       84.17       80.08      3.16 o 
   7   1   0        6.30        8.37      1.70 o 
   8   1   0        3.69        5.01      1.75 o 
   9   1   0        0.57        0.61      1.82 o 
  -8   2   0        8.48       13.05      2.23 o 
  -7   2   0       26.26       28.16      2.67 o 
  -6   2   0       46.49       50.72      2.45 o 
  -5   2   0       19.04       17.94      1.75 o 
  -4   2   0       46.90       53.03      1.28 o 
  -3   2   0       23.84       29.30      1.63 o 
  -2   2   0     2093.65     2305.22     24.28 o 
  -1   2   0       34.59       41.73      0.77 o 
   0   2   0      610.85      637.18      5.95 o 
   1   2   0      619.57      605.44      4.37 o 
   2   2   0     2380.16     2321.54     15.55 o 
   3   2   0       73.04       53.84      0.84 o 
   4   2   0      475.42      558.00      4.93 o 
   5   2   0      330.73      291.40      3.09 o 
   6   2   0      103.48       97.84      3.11 o 
   7   2   0       86.04       91.63      3.29 o 
   8   2   0      307.14      292.66      6.03 o 
   9   2   0       17.65       16.43      2.70 o 
  -7   3   0       20.86       24.10      2.52 o 
  -6   3   0        6.75        8.67      1.25 o 
  -5   3   0        1.19        0.88      0.58 o 
  -4   3   0       64.67       65.61      1.81 o 
  -3   3   0      291.07      314.04      4.54 o 
  -2   3   0       96.63      105.16      2.34 o 
  -1   3   0      527.49      536.24      6.39 o 
   0   3   0      105.55       83.77      1.66 o 
   1   3   0      264.00      273.22      2.42 o 
   2   3   0      283.59      307.94      2.51 o 
   3   3   0      786.90      833.38      6.56 o 
   4   3   0      424.97      460.47      4.15 o 
   5   3   0       10.54        3.35      0.37 o 
   6   3   0       49.51       37.36      1.22 o 
   7   3   0      366.99      359.05      8.34 o 
   8   3   0       40.04       42.36      2.21 o 
   9   3   0       47.57       51.99      3.00 o 
  -7   4   0        8.61        5.05      2.02 o 
  -6   4   0       10.67        8.28      2.02 o 
  -5   4   0      138.71      146.10      3.88 o 
  -4   4   0      113.11      107.80      2.89 o 
  -3   4   0       26.99       22.95      0.89 o 
  -2   4   0       48.25       59.04      1.42 o 
  -1   4   0        0.57        1.70      0.27 o 
   0   4   0       93.67       97.77      1.98 o 
   1   4   0      772.57      892.86      8.50 o 
   2   4   0      366.02      394.97      4.06 o 
   3   4   0       18.58       29.83      0.65 o 
   4   4   0        3.50        5.66      0.45 o 
   5   4   0       14.43       12.75      0.75 o 
   6   4   0       23.46       24.55      0.99 o 
   7   4   0      213.14      199.47      3.69 o 
   8   4   0      133.39      136.13      2.94 o 
   9   4   0       35.65       39.36      7.57 o 
  -6   5   0       94.44       95.33      5.66 o 
  -5   5   0       20.60       15.15      2.22 o 
  -4   5   0       39.07       42.05      1.91 o 
  -3   5   0      186.43      199.75      3.35 o 
  -2   5   0        0.77        1.11      0.31 o 
  -1   5   0      117.36      100.85      1.97 o 
   0   5   0        2.16        2.22      0.36 o 
   1   5   0       34.93       40.57      0.94 o 
   2   5   0       97.40      111.74      2.99 o 
   3   5   0      210.18      215.98      2.70 o 
   4   5   0      231.39      237.06      2.79 o 
   5   5   0      562.96      585.77      5.43 o 
   6   5   0       49.24       55.66      1.46 o 
   7   5   0       99.99       96.08      2.98 o 
   8   5   0        6.80        6.94      1.00 o 
   9   5   0       25.67       20.95      2.42 o 
  -5   6   0       33.04       36.15      3.43 o 
  -4   6   0       14.78       19.19      2.22 o 
  -3   6   0       58.10       56.61      2.08 o 
  -2   6   0       14.72       14.95      1.04 o 
  -1   6   0      530.70      496.41      7.29 o 
   0   6   0      301.60      299.55      6.03 o 
   1   6   0       27.41       31.65      1.31 o 
   2   6   0       70.53       68.83      2.22 o 
   3   6   0      215.42      205.34      3.51 o 
   4   6   0      517.50      493.84      6.02 o 
   5   6   0       55.07       52.65      1.68 o 
   6   6   0       70.93       77.56      1.94 o 
   7   6   0        0.37        0.18      0.59 o 
   8   6   0      165.53      172.57      4.43 o 
   9   6   0       30.88       31.14      4.95 o 
  -4   7   0       70.15       72.31      4.44 o 
  -3   7   0       43.33       39.39      3.23 o 
  -2   7   0       47.98       51.87      2.12 o 
  -1   7   0      286.82      302.55      5.86 o 
   0   7   0       38.57       38.47      2.45 o 
   1   7   0       89.42       83.24      2.58 o 
   2   7   0      226.64      226.98      5.24 o 
   3   7   0       45.10       52.23      2.21 o 
   4   7   0       33.50       31.24      1.35 o 
   5   7   0      297.81      289.89      4.92 o 
   6   7   0      147.73      139.92      2.58 o 
   7   7   0        0.02        2.30      0.79 o 
   8   7   0       95.04      100.68      3.30 o 
   9   7   0       12.77       11.80      1.49 o 
  -3   8   0      150.09      150.68      6.67 o 
  -2   8   0       28.84       27.58      2.32 o 
  -1   8   0        1.61        1.54      1.01 o 
   0   8   0       17.54       17.89      2.35 o 
   1   8   0        0.93        0.04      0.64 o 
   2   8   0       12.35       15.50      1.54 o 
   3   8   0      182.90      164.00      4.14 o 
   4   8   0       38.40       40.89      2.13 o 
   5   8   0       58.11       57.99      2.17 o 
   6   8   0        3.47        3.66      0.86 o 
   7   8   0        3.66        4.94      1.15 o 
   8   8   0       35.93       45.05      2.57 o 
  -1   9   0       11.97       11.78      1.89 o 
   0   9   0       29.87       28.84      2.67 o 
   1   9   0      103.41      116.14      6.06 o 
   2   9   0       38.40       39.04      3.19 o 
   3   9   0        7.73        5.17      1.60 o 
   4   9   0        0.37        0.81      0.92 o 
   5   9   0        4.97        4.34      1.36 o 
   6   9   0        4.30        7.14      1.29 o 
   7   9   0       94.88      109.33      7.17 o 
   1  10   0        6.02        5.69      1.79 o 
   2  10   0       22.94       28.25      4.34 o 
   3  10   0       41.49       48.68      4.24 o 
   4  10   0        4.23        4.90      1.78 o 
   5  10   0       11.82       10.67      2.42 o 
   6  10   0        8.28       13.26      2.64 o 
  -5 -10   1        4.29        5.07      3.13 o 
  -4 -10   1       30.10       23.29      3.13 o 
  -3 -10   1       36.95       32.11      5.86 o 
  -2 -10   1       24.98       23.04      2.90 o 
  -1 -10   1        2.05        1.54      1.31 o 
  -7  -9   1       38.14       45.83      3.20 o 
  -6  -9   1       37.49       39.13      2.57 o 
  -5  -9   1      122.93      127.74      6.06 o 
  -4  -9   1       13.10       10.41      2.14 o 
  -3  -9   1        0.75        1.20      1.21 o 
  -2  -9   1        2.74        3.91      2.22 o 
  -1  -9   1        8.70       10.98      1.98 o 
   0  -9   1        4.76        9.68      4.85 o 
   1  -9   1       47.49       54.11      3.64 o 
  -8  -8   1       41.27       42.03      2.15 o 
  -7  -8   1        0.07       -0.40      0.97 o 
  -6  -8   1        2.42        0.84      0.81 o 
  -5  -8   1        0.11        0.13      0.64 o 
  -4  -8   1        0.00        0.64      0.76 o 
  -3  -8   1       25.38       26.48      2.05 o 
  -2  -8   1      113.73      111.73      7.01 o 
  -1  -8   1       19.66       19.65      1.89 o 
   0  -8   1       28.00       28.86      6.16 o 
   1  -8   1       12.35       13.37      4.24 o 
   2  -8   1       10.26        8.68      1.68 o 
   3  -8   1        2.36        3.84      1.82 o 
  -9  -7   1        4.66        4.24      1.62 o 
  -8  -7   1       27.74       35.68      2.49 o 
  -7  -7   1        1.70        2.82      0.82 o 
  -6  -7   1       32.57       31.02      1.35 o 
  -5  -7   1       20.66       23.54      1.30 o 
  -4  -7   1       88.93       93.89      2.59 o 
  -3  -7   1      632.29      604.57     10.20 o 
  -2  -7   1      189.67      168.77      4.06 o 
  -1  -7   1      162.87      161.47      4.30 o 
   0  -7   1      227.41      216.31      5.00 o 
   1  -7   1       52.66       56.50      2.36 o 
   2  -7   1       11.93       14.02      1.41 o 
   3  -7   1      415.13      434.18     10.01 o 
   4  -7   1        7.47        7.07      2.02 o 
  -9  -6   1        8.02        6.51      1.31 o 
  -8  -6   1       22.20       21.84      1.64 o 
  -7  -6   1       81.93       79.14      2.77 o 
  -6  -6   1      231.83      223.22      4.26 o 
  -5  -6   1      241.86      237.91      4.20 o 
  -4  -6   1       15.82       15.99      0.72 o 
  -3  -6   1      112.15      105.99      2.04 o 
  -2  -6   1      349.71      343.27      5.30 o 
  -1  -6   1       43.45       40.17      1.89 o 
   0  -6   1        7.24        8.86      0.91 o 
   1  -6   1      366.33      374.15      8.34 o 
   2  -6   1      167.80      165.34      5.59 o 
   3  -6   1       22.81       19.36      1.42 o 
   4  -6   1      102.96      105.23      5.45 o 
   5  -6   1        9.61        8.48      2.22 o 
  -9  -5   1        3.27        2.02      1.62 o 
  -8  -5   1      168.39      167.81      4.21 o 
  -7  -5   1        1.54        1.72      0.69 o 
  -6  -5   1       21.19       21.18      1.24 o 
  -5  -5   1        6.13        6.81      0.57 o 
  -4  -5   1      430.46      418.24      3.89 o 
  -3  -5   1      408.55      423.18      3.67 o 
  -2  -5   1       12.10       11.14      0.52 o 
  -1  -5   1       13.17       14.80      0.67 o 
   0  -5   1       11.36        9.75      0.59 o 
   1  -5   1      652.32      643.28      6.91 o 
   2  -5   1        1.57        2.10      0.46 o 
   3  -5   1       26.80       26.53      1.46 o 
   4  -5   1       17.11       18.33      1.72 o 
   5  -5   1       97.29       99.98      5.45 o 
   6  -5   1        7.80        6.87      2.22 o 
  -9  -4   1        0.03        0.61      1.21 o 
  -8  -4   1       21.73       26.37      4.07 o 
  -7  -4   1      408.95      398.18      7.84 o 
  -6  -4   1      288.46      299.34      4.42 o 
  -5  -4   1      794.00      791.66      6.50 o 
  -4  -4   1      159.69      141.29      1.92 o 
  -3  -4   1       77.22       76.25      1.21 o 
  -2  -4   1      283.11      280.75      2.71 o 
  -1  -4   1      169.77      195.02      2.25 o 
   0  -4   1      161.36      141.20      1.97 o 
   1  -4   1        4.14        4.56      0.39 o 
   2  -4   1       95.06      109.27      1.85 o 
   3  -4   1       27.20       28.27      1.04 o 
   4  -4   1        8.35       11.22      0.90 o 
   5  -4   1       27.52       20.47      1.78 o 
   6  -4   1      108.25       92.71      5.45 o 
   7  -4   1       64.69       70.49      5.25 o 
  -9  -3   1       20.36       21.47      2.42 o 
  -8  -3   1       39.02       45.22      2.63 o 
  -7  -3   1      139.62      128.64      3.98 o 
  -6  -3   1       16.79       18.29      1.09 o 
  -5  -3   1      434.12      449.42      4.06 o 
  -4  -3   1        4.80        3.04      0.32 o 
  -3  -3   1      187.50      231.18      2.30 o 
  -2  -3   1      403.02      382.76      3.20 o 
  -1  -3   1      207.10      196.80      2.30 o 
   0  -3   1      333.46      329.23      3.45 o 
   1  -3   1       53.05       58.74      1.07 o 
   2  -3   1       51.79       50.21      1.07 o 
   3  -3   1      135.43      121.77      2.02 o 
   4  -3   1       11.92       11.74      0.85 o 
   5  -3   1       19.67       29.82      2.22 o 
   6  -3   1       33.34       32.33      2.03 o 
   7  -3   1       14.36       13.73      2.63 o 
  -9  -2   1        3.20        7.27      2.83 o 
  -8  -2   1        4.18        6.87      1.86 o 
  -7  -2   1      281.29      281.77      8.29 o 
  -6  -2   1      519.16      493.71      8.55 o 
  -5  -2   1      306.19      305.91      2.82 o 
  -4  -2   1        4.09        6.60      0.35 o 
  -3  -2   1     1265.87     1277.72     10.09 o 
  -2  -2   1       41.80       39.81      0.71 o 
  -1  -2   1      206.60      220.70      1.76 o 
   0  -2   1     4734.53     4771.57     37.55 o 
   1  -2   1      555.67      572.40      4.98 o 
   2  -2   1     1114.11     1195.90     10.85 o 
   3  -2   1       19.00       16.93      0.71 o 
   4  -2   1      195.72      208.56      3.18 o 
   5  -2   1       10.03       14.51      1.30 o 
   6  -2   1       17.81       23.44      1.82 o 
   7  -2   1       34.91       35.44      3.03 o 
   8  -2   1       55.54       56.30      3.93 o 
  -9  -1   1       35.10       33.33      4.44 o 
  -8  -1   1      154.09      154.14      6.38 o 
  -7  -1   1        9.03        9.77      1.84 o 
  -6  -1   1      125.87      120.86      3.40 o 
  -5  -1   1       42.32       42.68      1.59 o 
  -4  -1   1      369.39      373.53      3.46 o 
  -3  -1   1       70.79       62.52      0.70 o 
  -2  -1   1       60.25       46.39      0.58 o 
  -1  -1   1      364.62      369.16      2.43 o 
   0  -1   1        1.63        1.32      0.10 o 
   1  -1   1     3752.50     4023.25     32.00 o 
   2  -1   1     4791.32     5122.77     40.08 o 
   3  -1   1     1018.93     1094.85     11.14 o 
   4  -1   1      133.15      146.42      2.17 o 
   5  -1   1       93.31      105.94      3.22 o 
   6  -1   1       65.92       54.00      3.22 o 
   7  -1   1       25.17       27.73      2.08 o 
   8  -1   1       15.52       16.93      2.93 o 
  -9   0   1        4.92        5.05      2.22 o 
  -8   0   1        9.69        9.32      2.83 o 
  -7   0   1       95.73       98.52      5.96 o 
  -6   0   1       48.47       44.62      4.85 o 
  -5   0   1      336.31      297.80      4.53 o 
  -4   0   1       48.58       58.47      1.31 o 
  -3   0   1        1.37        0.83      0.22 o 
  -2   0   1      952.15     1031.82      7.88 o 
  -1   0   1     2210.21     2239.93     21.42 o 
   0   0   1        5.46        6.75      0.27 o 
   1   0   1      967.29     1009.30      6.19 o 
   2   0   1    22267.88    19693.33    140.60 o 
   3   0   1     2018.77     2060.79     18.16 o 
   4   0   1      854.15      916.40      8.94 o 
   5   0   1       49.17       47.71      1.45 o 
   6   0   1      190.55      174.69      4.69 o 
   7   0   1        1.57        1.23      1.00 o 
   8   0   1       36.22       42.82      3.44 o 
   9   0   1       16.83       23.23      3.84 o 
  -8   1   1      134.36      137.98      8.79 o 
  -7   1   1      195.75      193.63      6.69 o 
  -6   1   1       24.09       24.97      2.28 o 
  -5   1   1       62.85       56.09      5.05 o 
  -4   1   1       11.32       10.50      0.49 o 
  -3   1   1      525.37      572.98      6.95 o 
  -2   1   1     1738.45     1733.50     16.35 o 
  -1   1   1      342.95      340.07      3.81 o 
   0   1   1     6276.27     5714.88    139.95 o 
   1   1   1      907.60      961.86      5.44 o 
   2   1   1       55.33       60.51      0.64 o 
   3   1   1     2751.52     2994.63     18.06 o 
   4   1   1        6.78        5.97      0.93 o 
   5   1   1       41.36       32.23      1.63 o 
   6   1   1      291.14      284.12      5.07 o 
   7   1   1       39.40       43.82      2.55 o 
   8   1   1      100.09      101.28      4.98 o 
   9   1   1       34.08       29.35      6.26 o 
  -8   2   1       86.33       84.65      4.76 o 
  -7   2   1        0.00        0.17      0.97 o 
  -6   2   1       22.34       18.92      2.13 o 
  -5   2   1       15.36       17.07      1.75 o 
  -4   2   1       30.73       31.20      1.15 o 
  -3   2   1      270.13      288.66      3.59 o 
  -2   2   1       12.36       17.18      0.64 o 
  -1   2   1       39.25       38.03      1.27 o 
   0   2   1      775.13      803.01     13.03 o 
   1   2   1        9.41        8.00      0.29 o 
   2   2   1       66.36       67.53      0.83 o 
   3   2   1     1513.97     1542.85     10.72 o 
   4   2   1       12.18        9.04      1.09 o 
   5   2   1      276.87      254.21      2.19 o 
   6   2   1      102.17      112.65      2.10 o 
   7   2   1      116.76      108.19      3.10 o 
   8   2   1       33.25       33.23      2.00 o 
   9   2   1        2.48        3.49      1.64 o 
  -7   3   1       64.21       71.23      4.07 o 
  -6   3   1       70.17       66.60      3.54 o 
  -5   3   1        8.50        8.87      1.92 o 
  -4   3   1        2.07        1.64      0.37 o 
  -3   3   1        5.07        3.83      0.39 o 
  -2   3   1      264.68      270.38      3.39 o 
  -1   3   1      313.61      364.49     11.92 o 
   0   3   1       10.75        5.27      0.53 o 
   1   3   1      322.86      301.25      3.47 o 
   2   3   1       17.18       30.10      0.53 o 
   3   3   1      889.10      913.87      7.04 o 
   4   3   1      800.94      860.45      6.59 o 
   5   3   1      599.80      618.89      5.16 o 
   6   3   1      338.03      343.83      4.12 o 
   7   3   1        8.15        6.82      0.84 o 
   8   3   1       28.04       23.41      1.76 o 
   9   3   1       79.26       71.09      3.36 o 
  10   3   1       11.20       11.96      2.13 o 
  -7   4   1        0.01        1.62      1.41 o 
  -6   4   1       13.78       12.90      5.25 o 
  -5   4   1        5.26        4.73      1.12 o 
  -4   4   1       83.54       74.23      2.59 o 
  -3   4   1      537.36      556.48      6.65 o 
  -2   4   1      546.00      568.80      8.56 o 
  -1   4   1       39.64       37.50      1.20 o 
   0   4   1      102.17      139.94      2.02 o 
   1   4   1       98.94      130.73      2.04 o 
   2   4   1       94.47       83.79      1.18 o 
   3   4   1       52.10       43.84      0.78 o 
   4   4   1        6.29        4.81      0.38 o 
   5   4   1      227.42      209.23      2.43 o 
   6   4   1        6.17        6.58      0.51 o 
   7   4   1      117.40      111.16      2.58 o 
   8   4   1       30.20       25.55      1.34 o 
   9   4   1       32.50       29.84      4.34 o 
  10   4   1       42.22       46.86      4.24 o 
  -6   5   1       18.07       25.85      3.03 o 
  -5   5   1      115.53      111.69      5.25 o 
  -4   5   1       73.10       78.62      2.21 o 
  -3   5   1      114.09      112.58      2.31 o 
  -2   5   1       11.51        6.30      0.62 o 
  -1   5   1      263.20      275.49      4.26 o 
   0   5   1       84.98       88.59      2.05 o 
   1   5   1      456.11      523.09      8.28 o 
   2   5   1       21.85       20.97      0.78 o 
   3   5   1       17.01       18.83      0.65 o 
   4   5   1        6.29        6.44      0.47 o 
   5   5   1      129.14      124.71      2.04 o 
   6   5   1       20.10       20.49      0.93 o 
   7   5   1       91.20       87.62      2.77 o 
   8   5   1       97.55       92.49      3.24 o 
   9   5   1        0.98        1.93      1.26 o 
  -5   6   1       31.94       34.74      3.03 o 
  -4   6   1      103.13      104.90      3.53 o 
  -3   6   1       72.09       71.10      2.13 o 
  -2   6   1       10.29        8.24      0.82 o 
  -1   6   1       89.75       92.60      2.94 o 
   0   6   1      234.60      223.79      3.44 o 
   1   6   1        7.08        6.20      0.64 o 
   2   6   1      204.73      186.17      4.01 o 
   3   6   1       42.92       49.47      1.86 o 
   4   6   1      273.44      274.85      4.83 o 
   5   6   1     1058.41     1044.65     13.41 o 
   6   6   1       68.75       63.66      1.71 o 
   7   6   1       26.68       23.22      1.58 o 
   8   6   1       11.38       10.21      1.23 o 
   9   6   1       18.43       13.63      1.44 o 
  -4   7   1       22.04       25.25      2.63 o 
  -3   7   1       55.59       52.31      3.23 o 
  -2   7   1       57.70       54.26      1.95 o 
  -1   7   1      163.85      153.21      3.92 o 
   0   7   1       36.80       32.27      1.64 o 
   1   7   1      591.31      574.08      8.48 o 
   2   7   1      212.70      200.53      4.26 o 
   3   7   1      114.36      104.21      3.01 o 
   4   7   1      135.58      138.76      3.00 o 
   5   7   1      501.56      510.43      7.14 o 
   6   7   1      124.21      116.16      2.57 o 
   7   7   1      144.83      162.24      6.08 o 
   8   7   1       49.30       50.44      2.96 o 
   9   7   1        3.55        2.96      1.06 o 
  -3   8   1        6.02        7.27      1.62 o 
  -2   8   1      104.44      102.57      4.07 o 
  -1   8   1      166.16      157.64      3.94 o 
   0   8   1       44.11       40.42      2.48 o 
   1   8   1       39.22       39.91      1.83 o 
   2   8   1        7.81        6.08      0.92 o 
   3   8   1       69.37       57.63      2.70 o 
   4   8   1        0.30        0.26      0.68 o 
   5   8   1       61.41       64.27      2.47 o 
   6   8   1       15.76       13.85      1.38 o 
   7   8   1       28.60       30.24      2.11 o 
   8   8   1       24.19       25.64      1.65 o 
   9   8   1        5.80        5.25      1.62 o 
  -1   9   1       11.30       13.38      1.87 o 
   0   9   1        0.12        0.82      0.92 o 
   1   9   1       25.27       26.04      2.57 o 
   2   9   1      102.15      115.96      4.15 o 
   3   9   1      138.75      126.74      4.46 o 
   4   9   1       52.66       59.33      3.22 o 
   5   9   1        7.87        8.24      1.59 o 
   6   9   1        1.81        1.69      0.86 o 
   7   9   1        0.01       -0.84      0.97 o 
   8   9   1       16.08       22.23      2.47 o 
   0  10   1       24.81       28.66      8.48 o 
   1  10   1       51.17       57.80      3.88 o 
   2  10   1        7.65        7.10      1.92 o 
   3  10   1       31.06       32.93      3.28 o 
   4  10   1       10.61       13.00      1.92 o 
   5  10   1       30.16       35.77      2.92 o 
   6  10   1        3.10        2.59      1.30 o 
  -4 -10   2       10.04       12.12      2.73 o 
  -3 -10   2        0.01        0.81      1.35 o 
  -2 -10   2       53.12       51.10      5.66 o 
  -7  -9   2        0.37        0.20      1.62 o 
  -6  -9   2        0.26        0.10      1.14 o 
  -5  -9   2       25.96       35.78      2.63 o 
  -4  -9   2       75.66       68.27      6.46 o 
  -3  -9   2      152.42      151.92      6.57 o 
  -2  -9   2       45.24       47.72      3.71 o 
  -1  -9   2        1.51        1.63      1.51 o 
   0  -9   2        0.23        1.19      1.16 o 
   1  -9   2        0.92        0.10      1.16 o 
  -8  -8   2        4.15        3.43      1.41 o 
  -7  -8   2       27.98       33.73      3.43 o 
  -6  -8   2        8.38        6.49      1.49 o 
  -5  -8   2       13.89       16.24      1.72 o 
  -4  -8   2        9.42        9.10      1.75 o 
  -3  -8   2       30.77       24.62      2.04 o 
  -2  -8   2        2.08        0.96      0.78 o 
  -1  -8   2        0.90        0.19      0.65 o 
   0  -8   2       54.47       58.40      4.34 o 
   1  -8   2       10.26       11.77      1.94 o 
   2  -8   2       18.43       24.10      2.52 o 
   3  -8   2       14.84       10.91      2.63 o 
  -8  -7   2       11.56       11.07      1.32 o 
  -7  -7   2        4.99        3.64      0.90 o 
  -6  -7   2        0.33        1.42      0.65 o 
  -5  -7   2        3.30        3.07      0.49 o 
  -4  -7   2       22.15       20.20      1.32 o 
  -3  -7   2       16.93       14.72      1.43 o 
  -2  -7   2      287.46      270.92      7.35 o 
  -1  -7   2      237.37      239.62      5.61 o 
   0  -7   2       57.19       54.78      2.58 o 
   1  -7   2      119.79      118.20      4.30 o 
   2  -7   2      124.04      118.53      4.71 o 
   3  -7   2        6.43        8.94      1.70 o 
   4  -7   2        0.95       -0.20      1.41 o 
  -9  -6   2        0.77        0.84      0.82 o 
  -8  -6   2       16.48       15.37      2.00 o 
  -7  -6   2        4.19        4.30      0.94 o 
  -6  -6   2      114.47      104.22      2.79 o 
  -5  -6   2      924.16      903.05      9.62 o 
  -4  -6   2      163.58      146.49      2.36 o 
  -3  -6   2      227.70      222.66      3.47 o 
  -2  -6   2       90.30       84.06      2.04 o 
  -1  -6   2       70.87       72.63      2.39 o 
   0  -6   2      663.37      629.62      9.23 o 
   1  -6   2       28.87       32.08      1.63 o 
   2  -6   2       10.83        8.27      1.02 o 
   3  -6   2        0.76        0.80      0.68 o 
   4  -6   2       19.35       18.58      2.63 o 
   5  -6   2        0.29        1.01      1.41 o 
  -9  -5   2       13.76       15.35      2.83 o 
  -8  -5   2       67.80       66.69      3.34 o 
  -7  -5   2        6.20        6.59      1.03 o 
  -6  -5   2       78.49       80.72      2.31 o 
  -5  -5   2      462.18      466.91      5.34 o 
  -4  -5   2      156.40      160.63      2.18 o 
  -3  -5   2       10.34       12.99      0.62 o 
  -2  -5   2       61.19       53.37      1.39 o 
  -1  -5   2       61.05       59.89      1.15 o 
   0  -5   2      221.42      210.96      3.69 o 
   1  -5   2       30.12       30.10      1.87 o 
   2  -5   2       18.41       18.60      1.32 o 
   3  -5   2      106.90      102.27      3.00 o 
   4  -5   2        0.01       -0.10      0.71 o 
   5  -5   2        2.35        2.63      1.41 o 
   6  -5   2       16.38       20.80      3.23 o 
  -9  -4   2        3.22        3.84      1.82 o 
  -8  -4   2       63.29       59.16      3.80 o 
  -7  -4   2      108.27      109.82      2.82 o 
  -6  -4   2      109.84      107.70      2.72 o 
  -5  -4   2      476.50      493.37      4.80 o 
  -4  -4   2      509.93      536.66      4.93 o 
  -3  -4   2     1126.27     1140.15      8.45 o 
  -2  -4   2       38.85       21.22      0.58 o 
  -1  -4   2      113.73      142.81      1.96 o 
   0  -4   2       57.34       51.41      0.98 o 
   1  -4   2      100.10       93.50      1.58 o 
   2  -4   2      126.55      103.58      2.07 o 
   3  -4   2       54.17       53.23      1.67 o 
   4  -4   2        5.12        2.22      0.70 o 
   5  -4   2       84.12       78.67      8.38 o 
   6  -4   2        0.00        1.21      1.41 o 
   7  -4   2        2.83        2.02      2.02 o 
  -9  -3   2       21.96       19.85      2.42 o 
  -8  -3   2       73.48       77.95      4.47 o 
  -7  -3   2      136.68      127.34      6.83 o 
  -6  -3   2      173.37      166.54      3.31 o 
  -5  -3   2      616.57      631.35      5.90 o 
  -4  -3   2        5.67        4.39      0.42 o 
  -3  -3   2      516.50      540.41      4.73 o 
  -2  -3   2       31.63       35.56      0.80 o 
  -1  -3   2       61.15       74.64      1.45 o 
   0  -3   2      568.64      537.44      5.34 o 
   1  -3   2      437.52      473.11      4.84 o 
   2  -3   2      553.31      534.10      5.10 o 
   3  -3   2      144.59      142.63      2.30 o 
   4  -3   2       36.45       28.15      1.55 o 
   5  -3   2        0.68        1.82      0.70 o 
   6  -3   2       18.10       17.97      1.92 o 
   7  -3   2       11.89        8.08      2.22 o 
  -9  -2   2       25.81       39.39      5.05 o 
  -8  -2   2       25.62       21.46      2.81 o 
  -7  -2   2        0.02       -0.28      0.61 o 
  -6  -2   2       11.44       13.84      2.40 o 
  -5  -2   2      645.04      634.53      6.54 o 
  -4  -2   2      190.31      172.46      2.08 o 
  -3  -2   2      526.62      525.63      4.69 o 
  -2  -2   2      144.85      176.97      1.87 o 
  -1  -2   2      384.70      362.83      3.80 o 
   0  -2   2       11.59        9.35      0.46 o 
   1  -2   2      222.29      193.48      1.73 o 
   2  -2   2     1534.01     1613.57     14.00 o 
   3  -2   2      226.88      220.87      2.95 o 
   4  -2   2        0.04        0.73      0.32 o 
   5  -2   2       49.70       56.12      2.29 o 
   6  -2   2        2.25        2.71      0.85 o 
   7  -2   2        0.33        1.01      1.12 o 
   8  -2   2       33.23       28.88      4.04 o 
  -9  -1   2        3.46        2.83      2.22 o 
  -8  -1   2       80.85       84.06      4.85 o 
  -7  -1   2       93.69       87.28      4.46 o 
  -6  -1   2      394.03      383.08      7.14 o 
  -5  -1   2       43.06       36.41      1.84 o 
  -4  -1   2      228.16      251.64      3.00 o 
  -3  -1   2       68.39       69.25      0.96 o 
  -2  -1   2     3581.11     3695.61     25.49 o 
  -1  -1   2     3522.11     3531.62     24.39 o 
   0  -1   2       65.08       59.56      0.66 o 
   1  -1   2        0.81        2.23      0.23 o 
   2  -1   2     1342.30     1370.56      9.38 o 
   3  -1   2     1573.64     1766.39     14.45 o 
   4  -1   2      588.25      621.04      5.92 o 
   5  -1   2      267.37      282.51      5.82 o 
   6  -1   2      203.89      216.86      5.35 o 
   7  -1   2       70.64       68.20      3.09 o 
   8  -1   2      139.93      146.42     11.31 o 
  -8   0   2        9.03       12.31      3.03 o 
  -7   0   2       16.01       18.79      4.24 o 
  -6   0   2      500.47      480.11     11.27 o 
  -5   0   2      196.43      195.64      5.86 o 
  -4   0   2       24.23       33.34      0.86 o 
  -3   0   2        4.19        0.28      0.19 o 
  -2   0   2       19.24       11.64      0.40 o 
  -1   0   2     1338.15     1316.26     10.02 o 
   0   0   2       94.84       95.09      0.91 o 
   1   0   2        0.88        1.13      0.14 o 
   2   0   2     4700.24     4935.27     53.91 o 
   3   0   2      804.02      818.08      6.28 o 
   4   0   2     3722.60     3958.20     27.79 o 
   5   0   2     1502.27     1524.04     16.27 o 
   6   0   2      913.39      870.22     19.30 o 
   7   0   2        0.62        0.75      0.77 o 
   8   0   2        4.00        5.25      1.60 o 
   9   0   2       26.97       28.39      4.04 o 
  -8   1   2        3.05        3.20      1.45 o 
  -7   1   2        3.76        5.66      1.60 o 
  -6   1   2        0.24        0.08      0.82 o 
  -5   1   2      486.36      480.04     10.46 o 
  -4   1   2      146.06      142.68      2.34 o 
  -3   1   2       39.11       34.57      0.99 o 
  -2   1   2      198.63      204.87      2.62 o 
  -1   1   2      786.90      818.90      7.53 o 
   0   1   2     1244.41     1248.65     10.18 o 
   1   1   2     1617.95     1603.84     10.66 o 
   2   1   2     1586.50     1586.76      9.83 o 
   3   1   2       27.92       28.99      0.61 o 
   4   1   2      297.50      276.85      2.27 o 
   5   1   2      376.96      443.84      5.28 o 
   6   1   2      853.46      830.96      9.82 o 
   7   1   2        6.89        7.06      1.34 o 
   8   1   2       70.95       78.74      3.59 o 
   9   1   2       49.86       61.64      4.37 o 
  -8   2   2       46.69       47.47      4.65 o 
  -7   2   2       59.63       56.43      3.62 o 
  -6   2   2       60.56       57.43      3.29 o 
  -5   2   2        2.10        2.31      0.91 o 
  -4   2   2        4.29        4.30      0.45 o 
  -3   2   2       33.51       29.88      0.96 o 
  -2   2   2     1361.50     1410.31     12.67 o 
  -1   2   2       55.34       53.87      1.80 o 
   0   2   2      345.58      344.98      4.60 o 
   1   2   2      160.40      171.20      1.53 o 
   2   2   2        3.80        5.64      0.22 o 
   3   2   2     1734.64     1838.37     11.96 o 
   4   2   2      122.91      155.32      1.97 o 
   5   2   2      850.71      846.02      6.54 o 
   6   2   2      410.88      423.50      5.02 o 
   7   2   2       83.49       78.74      2.61 o 
   8   2   2       10.99        9.50      1.52 o 
   9   2   2       24.85       25.89      3.05 o 
  -7   3   2        5.10        3.43      1.34 o 
  -6   3   2       11.41       11.33      2.63 o 
  -5   3   2       98.91      102.86      3.92 o 
  -4   3   2      172.66      168.06      3.56 o 
  -3   3   2       54.47       41.64      1.07 o 
  -2   3   2       74.03       81.96      3.67 o 
  -1   3   2       23.13       30.18      1.32 o 
   0   3   2      294.07      287.80      5.47 o 
   1   3   2      148.21      152.12      1.93 o 
   2   3   2      149.15      168.75      2.57 o 
   3   3   2       78.74       65.81      1.03 o 
   4   3   2       70.36      105.02      1.28 o 
   5   3   2      109.08      107.26      1.43 o 
   6   3   2      249.86      255.79      3.34 o 
   7   3   2      149.32      140.12      2.77 o 
   8   3   2       99.94      100.31      3.18 o 
   9   3   2        7.51        4.13      1.04 o 
  10   3   2        0.05       -0.38      1.21 o 
  -7   4   2       34.50       40.19      3.84 o 
  -6   4   2      130.48      125.87      6.26 o 
  -5   4   2       51.14       43.31      2.73 o 
  -4   4   2       47.02       51.54      2.48 o 
  -3   4   2        2.24        3.12      0.42 o 
  -2   4   2       21.57       27.16      1.36 o 
  -1   4   2      258.01      267.32      6.58 o 
   0   4   2      876.29      933.80     10.81 o 
   1   4   2        0.69        1.31      0.23 o 
   2   4   2       68.39       85.95      1.14 o 
   3   4   2      754.60      767.86      9.08 o 
   4   4   2       38.23       46.27      0.98 o 
   5   4   2      193.17      206.95      2.40 o 
   6   4   2       36.61       29.33      0.85 o 
   7   4   2      190.04      171.06      3.60 o 
   8   4   2        2.76        1.72      0.54 o 
   9   4   2       10.66        7.55      1.60 o 
  10   4   2        3.62        5.05      2.02 o 
  -6   5   2        5.45        7.27      1.82 o 
  -5   5   2       72.75       74.93      4.04 o 
  -4   5   2        4.19        6.72      1.19 o 
  -3   5   2      280.89      279.76      3.74 o 
  -2   5   2      486.04      503.44     11.04 o 
  -1   5   2      373.10      380.98      9.00 o 
   0   5   2       29.00       35.48      1.16 o 
   1   5   2      226.50      238.44      3.06 o 
   2   5   2       52.07       48.56      1.11 o 
   3   5   2        8.57        9.89      0.56 o 
   4   5   2       70.15       59.40      1.04 o 
   5   5   2        3.95        4.15      0.48 o 
   6   5   2        1.03        0.54      0.33 o 
   7   5   2       73.71       64.29      2.58 o 
   8   5   2       92.33       82.35      2.83 o 
   9   5   2       23.65       29.24      3.99 o 
  10   5   2       17.52       18.18      3.03 o 
  -5   6   2       24.36       22.82      2.42 o 
  -4   6   2        0.91       -0.13      0.63 o 
  -3   6   2       30.77       30.02      1.47 o 
  -2   6   2      184.44      194.51      4.05 o 
  -1   6   2        4.87        4.99      0.50 o 
   0   6   2       50.73       51.75      1.16 o 
   1   6   2       31.67       33.36      1.45 o 
   2   6   2      310.78      289.98      4.35 o 
   3   6   2        2.84        2.71      0.37 o 
   4   6   2        0.72        0.70      0.47 o 
   5   6   2      344.83      324.86      4.19 o 
   6   6   2      295.04      287.76      4.11 o 
   7   6   2       72.70       73.58      2.27 o 
   8   6   2      193.85      184.09      5.74 o 
   9   6   2        0.25       -0.27      0.70 o 
  -4   7   2        0.02        0.20      1.01 o 
  -3   7   2        3.34        4.53      0.78 o 
  -2   7   2       39.67       37.68      3.43 o 
  -1   7   2        2.61        1.65      0.70 o 
   0   7   2      211.76      207.26      3.91 o 
   1   7   2      136.38      121.70      2.96 o 
   2   7   2      215.12      201.86      4.17 o 
   3   7   2     1027.29     1006.65     13.38 o 
   4   7   2       26.74       26.29      1.53 o 
   5   7   2       39.21       35.46      1.61 o 
   6   7   2       10.59        9.12      0.76 o 
   7   7   2      149.61      141.45      3.21 o 
   8   7   2       60.44       63.38      2.54 o 
   9   7   2       80.33       79.87      3.28 o 
  -3   8   2       85.03       85.03      4.04 o 
  -2   8   2        0.19        0.86      0.77 o 
  -1   8   2       15.62       15.61      1.18 o 
   0   8   2      170.15      185.66      6.96 o 
   1   8   2      162.01      166.86      4.16 o 
   2   8   2      241.46      221.41      5.21 o 
   3   8   2       33.00       31.93      2.02 o 
   4   8   2        3.35        4.35      1.05 o 
   5   8   2        0.08        0.13      0.63 o 
   6   8   2        0.10        0.18      0.65 o 
   7   8   2       11.43       11.49      1.48 o 
   8   8   2       34.90       35.85      1.85 o 
   9   8   2        0.13       -0.10      0.86 o 
  -2   9   2       26.21       24.94      3.84 o 
  -1   9   2        4.15        2.92      1.22 o 
   0   9   2        2.51        0.61      1.01 o 
   1   9   2        8.80        9.27      1.75 o 
   2   9   2        2.26        1.41      1.29 o 
   3   9   2       27.40       23.70      2.70 o 
   4   9   2       76.67       74.64      3.30 o 
   5   9   2       97.45       96.91      4.93 o 
   6   9   2       21.90       27.38      1.85 o 
   7   9   2        0.04       -0.28      0.78 o 
   8   9   2       12.88       14.12      3.33 o 
   0  10   2       48.03       54.27      3.54 o 
   1  10   2        1.05        0.09      1.12 o 
   2  10   2      117.40      120.63      5.58 o 
   3  10   2       65.34       73.86      3.56 o 
   4  10   2        3.82        3.53      2.21 o 
   5  10   2       33.42       32.82      3.43 o 
   6  10   2        4.47        4.65      1.86 o 
   7  10   2       50.10       63.75      3.50 o 
  -6  -9   3        0.01        0.73      1.82 o 
  -5  -9   3        2.96        3.03      1.25 o 
  -4  -9   3        0.29        1.11      1.43 o 
  -3  -9   3       22.37       30.32      4.75 o 
  -2  -9   3       75.00       78.61      4.85 o 
  -1  -9   3      123.55      132.70      8.28 o 
   0  -9   3        2.27        1.11      1.31 o 
   1  -9   3        0.23        0.98      1.82 o 
  -7  -8   3        0.19        1.01      1.41 o 
  -6  -8   3        6.85        6.21      2.32 o 
  -5  -8   3       99.81       91.65      3.16 o 
  -4  -8   3       22.17       21.27      1.63 o 
  -3  -8   3       58.40       53.93      3.05 o 
  -2  -8   3        8.29        6.25      1.24 o 
  -1  -8   3       14.37       14.11      2.18 o 
   0  -8   3        2.83        2.63      1.29 o 
   1  -8   3        0.63       -0.08      0.92 o 
   2  -8   3       40.65       41.22      3.30 o 
  -8  -7   3       23.03       21.52      3.02 o 
  -7  -7   3       92.54       97.84      3.27 o 
  -6  -7   3       16.76       14.46      1.20 o 
  -5  -7   3        3.16        2.85      0.60 o 
  -4  -7   3        6.03        6.86      0.92 o 
  -3  -7   3      137.39      120.90      2.94 o 
  -2  -7   3        0.41        0.19      0.65 o 
  -1  -7   3       33.29       32.32      2.07 o 
   0  -7   3       24.05       21.59      1.77 o 
   1  -7   3      196.97      202.02      7.51 o 
   2  -7   3       71.09       74.27      3.97 o 
   3  -7   3      100.77      109.17      4.83 o 
   4  -7   3       94.99      102.00      6.26 o 
  -8  -6   3       34.42       37.04      2.50 o 
  -7  -6   3       14.33       13.42      1.38 o 
  -6  -6   3        0.12        0.26      0.59 o 
  -5  -6   3      201.11      201.59      3.17 o 
  -4  -6   3       60.88       47.25      1.39 o 
  -3  -6   3      167.07      160.91      2.95 o 
  -2  -6   3      585.19      542.35      7.25 o 
  -1  -6   3       26.55       23.09      1.62 o 
   0  -6   3       23.01       29.04      2.94 o 
   1  -6   3       13.18       10.57      1.22 o 
   2  -6   3      164.49      167.33      4.39 o 
   3  -6   3      192.92      196.23      4.94 o 
   4  -6   3        1.92        2.42      1.62 o 
   5  -6   3        0.60        1.62      1.82 o 
  -9  -5   3        0.97       -1.82      1.21 o 
  -8  -5   3       12.78       11.96      1.85 o 
  -7  -5   3      122.74      124.99      3.58 o 
  -6  -5   3        8.52        8.83      0.95 o 
  -5  -5   3      556.36      560.67      6.58 o 
  -4  -5   3      157.49      150.56      2.48 o 
  -3  -5   3      392.54      380.07      4.33 o 
  -2  -5   3       16.96       20.74      0.95 o 
  -1  -5   3       26.96       31.34      1.06 o 
   0  -5   3       83.67       92.65      2.90 o 
   1  -5   3      517.40      502.89      8.50 o 
   2  -5   3        2.01        1.03      0.62 o 
   3  -5   3       15.33       18.08      1.42 o 
   4  -5   3        1.15        1.72      1.82 o 
   5  -5   3       22.02       19.19      3.03 o 
   6  -5   3       27.66       36.15      4.04 o 
  -9  -4   3       11.10       13.53      2.63 o 
  -8  -4   3      145.89      134.61      5.52 o 
  -7  -4   3        9.43       10.89      1.00 o 
  -6  -4   3       37.30       35.87      1.60 o 
  -5  -4   3        1.48        1.88      0.44 o 
  -4  -4   3      118.11      114.92      1.91 o 
  -3  -4   3      197.06      195.69      2.54 o 
  -2  -4   3      792.40      851.84      6.79 o 
  -1  -4   3       60.09       43.71      1.00 o 
   0  -4   3       80.61       74.69      1.64 o 
   1  -4   3       54.99       55.70      1.34 o 
   2  -4   3       74.55       73.02      2.74 o 
   3  -4   3      101.93       89.61      2.79 o 
   4  -4   3        4.18        5.29      0.89 o 
   5  -4   3       43.81       41.88      4.65 o 
   6  -4   3        0.15       -0.40      1.21 o 
   7  -4   3        2.78        3.84      2.02 o 
  -9  -3   3        6.57        8.62      1.98 o 
  -8  -3   3       19.73       23.78      2.15 o 
  -7  -3   3      160.71      162.40      4.74 o 
  -6  -3   3      188.94      183.35      3.50 o 
  -5  -3   3      195.35      170.29      2.91 o 
  -4  -3   3      143.18      150.97      2.24 o 
  -3  -3   3      945.82      933.37      7.95 o 
  -2  -3   3       18.80       13.65      0.68 o 
  -1  -3   3     2872.81     3039.02     22.25 o 
   0  -3   3      132.19      120.48      2.14 o 
   1  -3   3       49.04       35.26      0.99 o 
   2  -3   3      321.67      314.08      3.31 o 
   3  -3   3      578.56      625.21      6.70 o 
   4  -3   3       81.65       91.95      2.93 o 
   5  -3   3       62.11       56.44      2.93 o 
   6  -3   3       43.66       56.76      4.44 o 
   7  -3   3       15.94       15.35      3.03 o 
  -9  -2   3       26.08       26.86      4.65 o 
  -8  -2   3        7.06        7.09      1.89 o 
  -7  -2   3      124.02      128.42      4.08 o 
  -6  -2   3      122.80      123.16      5.13 o 
  -5  -2   3        2.81        3.09      0.41 o 
  -4  -2   3      192.95      216.85      2.47 o 
  -3  -2   3      779.29      827.34      6.61 o 
  -2  -2   3     1583.99     1735.00     13.33 o 
  -1  -2   3      116.54      101.51      1.25 o 
   0  -2   3      263.46      225.33      1.93 o 
   1  -2   3      273.32      235.42      2.77 o 
   2  -2   3      314.38      351.15      3.52 o 
   3  -2   3      115.63      103.03      2.64 o 
   4  -2   3       93.99       99.62      2.38 o 
   5  -2   3       82.26       87.03      2.95 o 
   6  -2   3        1.10        0.17      0.62 o 
   7  -2   3       31.45       30.30      3.84 o 
   8  -2   3        0.15       -0.40      1.41 o 
  -9  -1   3        0.56        3.03      2.22 o 
  -8  -1   3       50.25       46.87      3.88 o 
  -7  -1   3        6.27        3.94      1.72 o 
  -6  -1   3      139.33      138.49      7.27 o 
  -5  -1   3      376.81      384.04      6.85 o 
  -4  -1   3       18.98       21.41      0.84 o 
  -3  -1   3       63.63       63.90      1.29 o 
  -2  -1   3      580.41      597.36      5.06 o 
  -1  -1   3      591.79      665.49      5.13 o 
   0  -1   3     3279.14     3345.02     24.40 o 
   1  -1   3     1658.27     1737.98     12.19 o 
   2  -1   3       23.19       16.83      0.52 o 
   3  -1   3       98.32       84.92      1.30 o 
   4  -1   3        0.11        0.75      0.34 o 
   5  -1   3      293.07      317.20      6.29 o 
   6  -1   3      122.69      126.64      4.10 o 
   7  -1   3       81.94       81.38      3.42 o 
   8  -1   3      315.52      323.80      9.63 o 
  -8   0   3      116.80      105.38      8.79 o 
  -7   0   3        1.44        0.22      1.06 o 
  -6   0   3       65.42       62.81      3.59 o 
  -5   0   3        3.92        3.29      1.06 o 
  -4   0   3        5.58        7.12      0.52 o 
  -3   0   3       35.64       42.25      0.96 o 
  -2   0   3     1485.17     1452.14     11.75 o 
  -1   0   3       86.04       95.83      1.96 o 
   0   0   3     5035.55     4830.66     52.45 o 
   1   0   3        7.17        4.54      0.28 o 
   2   0   3        5.33        5.68      0.26 o 
   3   0   3       53.51       79.24      0.92 o 
   4   0   3     1082.38     1146.97      8.94 o 
   5   0   3      968.77      948.74     10.18 o 
   6   0   3     1110.02     1142.83     20.24 o 
   7   0   3      547.28      535.75     10.22 o 
   8   0   3       15.92       15.13      2.63 o 
   9   0   3       33.26       30.15      3.34 o 
  -8   1   3        6.62       10.91      2.83 o 
  -7   1   3        5.45        4.06      1.62 o 
  -6   1   3      121.14      110.38      4.61 o 
  -5   1   3       60.86       66.36      4.34 o 
  -4   1   3       30.14       29.19      0.93 o 
  -3   1   3      953.01      955.46      9.12 o 
  -2   1   3      330.10      351.33      5.34 o 
  -1   1   3      603.08      613.26      7.13 o 
   0   1   3     3506.10     3688.89     23.47 o 
   1   1   3     3749.04     3773.05     23.66 o 
   2   1   3      339.32      300.78      2.81 o 
   3   1   3        3.76       -0.13      0.15 o 
   4   1   3      122.69      124.25      1.51 o 
   5   1   3      609.23      629.72      5.14 o 
   6   1   3      486.43      459.83      6.28 o 
   7   1   3       63.44       69.20      3.71 o 
   8   1   3       95.55      104.78      4.87 o 
   9   1   3        0.15        0.68      2.73 o 
  -8   2   3       12.52       11.92      2.83 o 
  -7   2   3        2.92        4.71      1.41 o 
  -6   2   3       16.88       18.11      2.09 o 
  -5   2   3       52.93       62.17      4.14 o 
  -4   2   3        1.45        1.23      0.33 o 
  -3   2   3      197.18      199.92      2.92 o 
  -2   2   3      395.53      394.79      4.57 o 
  -1   2   3        2.29        6.12      0.36 o 
   0   2   3      772.43      758.28      7.11 o 
   1   2   3       39.94       38.18      0.57 o 
   2   2   3      384.01      359.95      2.65 o 
   3   2   3      690.59      755.86      5.71 o 
   4   2   3      231.17      266.07      2.47 o 
   5   2   3      388.83      385.26      3.67 o 
   6   2   3      221.86      203.71      3.00 o 
   7   2   3      231.29      221.83      5.16 o 
   8   2   3      212.99      215.81      4.89 o 
   9   2   3        2.42       -0.08      1.12 o 
  -7   3   3       58.32       64.51      3.96 o 
  -6   3   3       37.77       37.39      2.76 o 
  -5   3   3        3.60        3.94      1.04 o 
  -4   3   3       46.58       48.42      2.49 o 
  -3   3   3      252.44      261.07      3.83 o 
  -2   3   3     1027.64     1074.97     12.80 o 
  -1   3   3      144.40      124.43      2.57 o 
   0   3   3      478.20      530.72      5.36 o 
   1   3   3        1.48       -0.15      0.18 o 
   2   3   3      187.88      195.76      1.91 o 
   3   3   3      465.75      494.98      3.84 o 
   4   3   3        1.28        2.33      0.26 o 
   5   3   3      220.37      205.52      2.34 o 
   6   3   3       12.58        8.37      0.53 o 
   7   3   3        1.13        0.87      0.43 o 
   8   3   3       14.86       15.46      1.46 o 
   9   3   3       71.98       79.02      3.10 o 
  10   3   3       11.63        5.25      2.02 o 
  -6   4   3      102.58       97.94      4.33 o 
  -5   4   3       46.72       51.89      2.91 o 
  -4   4   3      232.16      222.85      5.68 o 
  -3   4   3        6.06        5.37      0.46 o 
  -2   4   3      344.11      352.34      6.44 o 
  -1   4   3      316.55      352.98      6.36 o 
   0   4   3      243.88      305.89      3.57 o 
   1   4   3        9.95       13.24      0.54 o 
   2   4   3     1229.17     1387.60     11.70 o 
   3   4   3       86.77      106.24      1.13 o 
   4   4   3       98.86      117.81      1.56 o 
   5   4   3      255.18      259.62      2.75 o 
   6   4   3       29.57       41.12      1.03 o 
   7   4   3       49.19       45.00      1.48 o 
   8   4   3       10.12       10.77      0.93 o 
   9   4   3        1.24       -0.32      1.01 o 
  10   4   3        0.21        3.23      1.82 o 
  -6   5   3        0.05       -0.20      1.21 o 
  -5   5   3       21.61       20.08      1.92 o 
  -4   5   3        8.02        8.76      1.10 o 
  -3   5   3       76.20       79.71      1.60 o 
  -2   5   3       48.74       42.71      1.86 o 
  -1   5   3      526.25      505.76      8.83 o 
   0   5   3      510.18      549.71      7.04 o 
   1   5   3       10.44       10.99      0.54 o 
   2   5   3       33.60       37.41      0.87 o 
   3   5   3     1009.82     1083.24      9.12 o 
   4   5   3      363.07      344.07      4.78 o 
   5   5   3       13.39       11.94      0.61 o 
   6   5   3        0.19        1.03      0.34 o 
   7   5   3      111.88       98.95      2.56 o 
   8   5   3       25.46       21.43      1.51 o 
   9   5   3        1.52        0.74      0.71 o 
  10   5   3       18.72       24.84      3.23 o 
  -5   6   3       98.16      114.12      4.85 o 
  -4   6   3      101.33       92.91      3.84 o 
  -3   6   3      137.63      138.13      5.19 o 
  -2   6   3       19.22       20.47      1.77 o 
  -1   6   3       70.49       72.17      3.89 o 
   0   6   3      687.39      680.31      8.82 o 
   1   6   3       29.19       32.92      1.25 o 
   2   6   3       23.07       22.45      1.22 o 
   3   6   3        0.89        1.45      0.49 o 
   4   6   3      839.03      802.36      9.19 o 
   5   6   3        7.88        6.49      0.57 o 
   6   6   3       68.23       68.93      1.63 o 
   7   6   3       18.25       18.14      1.31 o 
   8   6   3       27.38       24.17      2.25 o 
   9   6   3       15.22       17.02      2.73 o 
  10   6   3      137.87      144.42      5.66 o 
  -4   7   3       29.04       28.08      2.22 o 
  -2   7   3       20.72       19.76      1.37 o 
  -1   7   3      142.46      137.37      3.59 o 
   0   7   3      169.01      163.22      3.21 o 
   1   7   3        9.71        8.38      0.87 o 
   2   7   3       89.86       91.43      2.60 o 
   3   7   3       57.74       54.76      2.39 o 
   4   7   3        3.89        5.34      1.15 o 
   5   7   3     1077.54     1079.70     13.88 o 
   6   7   3       36.51       35.27      1.14 o 
   7   7   3       27.57       29.31      2.20 o 
   8   7   3        0.01       -0.88      0.59 o 
   9   7   3       37.74       38.95      2.35 o 
  -2   8   3        1.32        1.14      0.77 o 
  -1   8   3       43.51       44.61      1.62 o 
   0   8   3        0.51        1.18      0.62 o 
   1   8   3       33.27       36.12      1.99 o 
   2   8   3      319.74      306.91     12.78 o 
   3   8   3      416.47      391.38      7.70 o 
   4   8   3       81.20       79.40      4.00 o 
   5   8   3        0.57        0.72      1.31 o 
   6   8   3        2.00        3.44      0.86 o 
   7   8   3        2.39        1.36      0.72 o 
   8   8   3       54.86       61.75      2.29 o 
   9   8   3        0.25        0.05      0.82 o 
  -2   9   3        4.84        6.06      1.41 o 
  -1   9   3       20.48       27.24      1.97 o 
   0   9   3       30.76       31.73      2.20 o 
   1   9   3       19.98       18.20      3.74 o 
   2   9   3        6.45        6.08      1.49 o 
   3   9   3        0.04        0.88      0.80 o 
   4   9   3        0.03        1.11      1.00 o 
   5   9   3        5.21        2.38      1.35 o 
   6   9   3       55.29       60.08      3.22 o 
   7   9   3       38.73       44.25      2.48 o 
   8   9   3       27.79       29.52      3.43 o 
   0  10   3        0.26        1.00      1.05 o 
   1  10   3        8.10        9.72      1.94 o 
   2  10   3       67.74       72.26      3.31 o 
   3  10   3       15.53       17.71      2.93 o 
   4  10   3       57.34       49.35      3.85 o 
   5  10   3       43.94       42.94      4.44 o 
   6  10   3        0.43        0.21      1.35 o 
   7  10   3       21.85       21.22      2.50 o 
  -5  -9   4        4.74        3.52      2.42 o 
  -4  -9   4        3.76        4.28      1.75 o 
  -3  -9   4        0.54        1.37      1.49 o 
  -2  -9   4        2.51        1.67      1.45 o 
  -1  -9   4        3.39        7.06      1.92 o 
   0  -9   4        1.93        2.58      3.13 o 
  -6  -8   4        9.48        9.38      1.78 o 
  -5  -8   4        0.28       -0.62      1.06 o 
  -4  -8   4       17.30       22.67      1.73 o 
  -3  -8   4      109.38       98.31      3.99 o 
  -2  -8   4       33.35       31.64      3.14 o 
  -1  -8   4        3.72        3.80      1.41 o 
   0  -8   4        3.78        4.65      1.57 o 
   1  -8   4        0.33       -0.76      0.92 o 
   2  -8   4        0.44       -0.40      1.01 o 
  -7  -7   4        9.29        9.44      1.35 o 
  -6  -7   4      119.77      116.37      4.71 o 
  -5  -7   4      189.55      187.57      4.15 o 
  -4  -7   4       12.42       15.13      1.39 o 
  -3  -7   4       52.92       50.49      2.17 o 
  -2  -7   4        0.93        1.55      0.82 o 
  -1  -7   4       19.27       18.71      1.72 o 
   0  -7   4       49.68       47.85      2.58 o 
   1  -7   4        1.67        1.11      2.02 o 
   2  -7   4       13.30       12.71      2.07 o 
   3  -7   4      205.19      216.37      7.25 o 
   4  -7   4       23.20       25.85      3.64 o 
  -8  -6   4       11.24       13.22      1.74 o 
  -7  -6   4       55.67       53.42      3.31 o 
  -6  -6   4      162.67      149.70      4.03 o 
  -5  -6   4        1.91        2.73      0.69 o 
  -4  -6   4      104.52       90.76      2.06 o 
  -3  -6   4       28.20       23.79      1.35 o 
  -2  -6   4       18.85       11.71      1.00 o 
  -1  -6   4       31.60       25.24      1.75 o 
   0  -6   4      432.27      407.42      7.95 o 
   1  -6   4       62.58       62.65      2.66 o 
   2  -6   4       78.78       82.04      3.08 o 
   3  -6   4        0.93        2.27      1.26 o 
   4  -6   4      190.61      178.95      8.69 o 
   5  -6   4       80.16       82.41      6.06 o 
  -8  -5   4       10.31       12.99      2.17 o 
  -7  -5   4       26.00       29.91      1.81 o 
  -6  -5   4        0.15       -0.58      0.51 o 
  -5  -5   4      255.81      244.37      4.49 o 
  -4  -5   4      205.12      206.86      3.09 o 
  -3  -5   4      186.00      179.40      2.69 o 
  -2  -5   4      177.50      165.57      2.80 o 
  -1  -5   4      111.92      102.53      2.57 o 
   0  -5   4       25.89       30.62      1.81 o 
   1  -5   4      491.43      456.44      8.19 o 
   2  -5   4        0.02        0.62      0.62 o 
   3  -5   4      285.98      275.16      5.97 o 
   4  -5   4       63.68       69.88      4.85 o 
   5  -5   4        4.44        5.86      2.22 o 
   6  -5   4       22.76       24.44      3.64 o 
  -8  -4   4        0.27        1.20      1.21 o 
  -7  -4   4      158.66      163.14      4.30 o 
  -6  -4   4      174.42      172.15      4.05 o 
  -5  -4   4      165.52      163.55      3.10 o 
  -4  -4   4      148.10      138.49      2.78 o 
  -3  -4   4       77.49       71.32      1.45 o 
  -2  -4   4      688.97      692.89      6.32 o 
  -1  -4   4        1.11        1.99      0.22 o 
   0  -4   4      681.60      692.09     10.06 o 
   1  -4   4      696.89      656.39      8.42 o 
   2  -4   4        5.37        6.24      1.04 o 
   3  -4   4       15.17       13.18      1.30 o 
   4  -4   4        0.12        1.21      0.65 o 
   5  -4   4        5.75        6.76      2.22 o 
   6  -4   4        8.80        8.69      2.42 o 
   7  -4   4        0.82        3.64      2.22 o 
  -9  -3   4       79.25       84.63      7.68 o 
  -8  -3   4       27.93       29.20      2.37 o 
  -7  -3   4        5.98        8.44      1.70 o 
  -6  -3   4       51.24       49.72      2.42 o 
  -5  -3   4      149.26      134.64      2.61 o 
  -4  -3   4      150.10      139.22      2.18 o 
  -3  -3   4       10.25        9.01      0.55 o 
  -2  -3   4      281.43      290.17      3.35 o 
  -1  -3   4       80.48       76.73      1.43 o 
   0  -3   4        1.22        1.02      0.29 o 
   1  -3   4     1548.48     1669.73     15.04 o 
   2  -3   4       39.45       34.72      1.15 o 
   3  -3   4       57.78       47.39      1.51 o 
   4  -3   4       42.99       41.68      2.21 o 
   5  -3   4       79.48       88.44      3.86 o 
   6  -3   4       27.04       30.30      3.64 o 
   7  -3   4        0.01        0.81      1.62 o 
  -8  -2   4      209.83      210.00     11.61 o 
  -7  -2   4        1.25        1.69      0.94 o 
  -6  -2   4        1.63        2.01      1.00 o 
  -5  -2   4      190.74      169.90      3.48 o 
  -4  -2   4      105.28      104.99      1.77 o 
  -3  -2   4       18.31       20.59      0.71 o 
  -2  -2   4       93.17       70.26      1.22 o 
  -1  -2   4      830.66      909.18      7.00 o 
   0  -2   4     3742.57     3897.01     30.47 o 
   1  -2   4      357.33      394.16      4.01 o 
   2  -2   4      519.05      528.53      5.03 o 
   3  -2   4       50.82       36.39      1.24 o 
   4  -2   4       61.26       67.14      1.96 o 
   5  -2   4       30.68       27.91      1.74 o 
   6  -2   4       88.59       92.21      4.14 o 
   7  -2   4       61.43       73.32      5.66 o 
   8  -2   4        1.60       -0.81      1.62 o 
  -8  -1   4       16.83       19.44      6.06 o 
  -7  -1   4       75.29       68.57      9.49 o 
  -6  -1   4      148.09      135.18      6.87 o 
  -5  -1   4        0.02        0.11      0.44 o 
  -4  -1   4       43.61       37.79      1.23 o 
  -3  -1   4      366.97      381.34      3.90 o 
  -2  -1   4      333.67      303.68      3.02 o 
  -1  -1   4       20.76       22.60      0.67 o 
   0  -1   4       21.64       31.98      0.63 o 
   1  -1   4      407.39      426.15      4.05 o 
   2  -1   4        2.66        6.18      0.25 o 
   3  -1   4     1305.69     1420.71     10.65 o 
   4  -1   4        0.72        0.74      0.29 o 
   5  -1   4       25.26       30.54      1.33 o 
   6  -1   4        0.71        2.01      2.00 o 
   7  -1   4      196.40      198.48      5.65 o 
   8  -1   4       25.76       21.61      3.84 o 
  -8   0   4        0.71       -1.01      1.62 o 
  -7   0   4       86.86       89.51      4.80 o 
  -6   0   4       66.59       60.63      6.77 o 
  -5   0   4       38.48       38.16      2.67 o 
  -4   0   4      200.49      213.07      3.60 o 
  -3   0   4        5.76        9.53      0.59 o 
  -2   0   4       93.46      102.56      1.31 o 
  -1   0   4      368.32      381.40      2.97 o 
   0   0   4     8421.19     7660.26     88.88 o 
   1   0   4      220.25      270.68      2.92 o 
   2   0   4      114.23       88.18      1.50 o 
   3   0   4      335.56      376.80      3.14 o 
   4   0   4      183.81      190.95      2.30 o 
   5   0   4       97.59       81.70      1.82 o 
   6   0   4      150.31      144.24      3.37 o 
   7   0   4      117.06      115.46      4.08 o 
   8   0   4      978.95      935.89     19.42 o 
   9   0   4      127.75      124.77      9.70 o 
  -8   1   4      109.53      106.65      7.07 o 
  -7   1   4       75.08       71.27      6.77 o 
  -6   1   4        0.11        1.79      2.12 o 
  -5   1   4       13.97       11.05      1.82 o 
  -4   1   4       26.79       32.80      1.47 o 
  -3   1   4       12.26       19.35      0.77 o 
  -2   1   4      430.02      431.09      4.21 o 
  -1   1   4      319.79      312.14      3.15 o 
   0   1   4     3215.42     3257.61     23.02 o 
   1   1   4     1930.54     1971.90     12.64 o 
   2   1   4      613.03      606.55      5.15 o 
   3   1   4      298.60      300.62      2.88 o 
   4   1   4      148.42      145.87      1.94 o 
   5   1   4      306.91      296.62      3.04 o 
   6   1   4      229.62      228.12      4.42 o 
   7   1   4      124.73      127.38      4.14 o 
   8   1   4        3.13        2.88      1.27 o 
   9   1   4       23.59       19.32      2.76 o 
  -7   2   4        9.15       11.36      2.02 o 
  -6   2   4       26.54       24.84      2.47 o 
  -5   2   4        0.07        0.88      0.70 o 
  -4   2   4        0.17        0.39      0.39 o 
  -3   2   4      568.31      629.95      7.16 o 
  -2   2   4       78.11       79.76      2.00 o 
  -1   2   4      390.34      418.72      4.06 o 
   0   2   4      571.49      676.68      6.50 o 
   1   2   4        0.03        2.12      0.23 o 
   2   2   4      138.49      133.89      1.35 o 
   3   2   4       38.55       32.64      0.73 o 
   4   2   4       90.81       99.07      1.46 o 
   5   2   4        5.17        6.12      0.70 o 
   6   2   4      203.46      203.50      3.38 o 
   7   2   4      105.60      104.24      3.02 o 
   8   2   4       80.32       75.42      2.76 o 
   9   2   4        3.78        3.28      1.75 o 
  -7   3   4       37.58       50.09      4.44 o 
  -6   3   4       11.31       10.77      1.74 o 
  -5   3   4       57.18       55.51      2.99 o 
  -4   3   4       35.89       30.40      3.43 o 
  -3   3   4       20.84       27.17      0.98 o 
  -2   3   4      258.14      254.00      3.37 o 
  -1   3   4      472.63      493.77      4.81 o 
   0   3   4     1240.57     1265.49     11.71 o 
   1   3   4        1.16        2.41      0.26 o 
   2   3   4       77.09       72.28      1.23 o 
   3   3   4       50.43       46.75      0.85 o 
   4   3   4      627.15      668.18      5.68 o 
   5   3   4      353.28      345.76      3.70 o 
   6   3   4      110.52      113.98      2.29 o 
   7   3   4      103.50      100.48      2.39 o 
   8   3   4       29.40       31.65      1.88 o 
   9   3   4       27.30       32.25      2.13 o 
  10   3   4        0.59        0.20      1.41 o 
  -6   4   4        0.42        0.68      1.16 o 
  -5   4   4      162.11      167.53      6.67 o 
  -4   4   4      137.41      137.21      4.25 o 
  -3   4   4      480.66      491.24      5.38 o 
  -2   4   4      475.67      468.77     10.03 o 
  -1   4   4       69.85       68.19      2.28 o 
   0   4   4      529.99      584.02      6.07 o 
   1   4   4      870.92      975.99      8.79 o 
   2   4   4      283.69      356.10      3.45 o 
   3   4   4      195.43      182.82      2.06 o 
   4   4   4      443.40      492.00      4.06 o 
   5   4   4       86.63       73.46      1.35 o 
   6   4   4       12.98       17.53      0.80 o 
   7   4   4       20.47       18.97      1.23 o 
   8   4   4       15.95       19.54      1.35 o 
   9   4   4        1.61        2.83      1.19 o 
  10   4   4        8.85       11.31      2.42 o 
  -6   5   4      114.33      113.57      6.06 o 
  -5   5   4       72.10       69.65      3.39 o 
  -4   5   4        5.98        6.71      1.82 o 
  -3   5   4        0.48       -0.06      0.55 o 
  -2   5   4        0.27        1.53      0.63 o 
  -1   5   4       73.48       71.97      2.65 o 
   0   5   4      158.82      140.12      2.30 o 
   1   5   4        0.07        0.02      0.19 o 
   2   5   4     1160.05     1275.20     12.33 o 
   3   5   4       14.29       13.89      0.67 o 
   4   5   4       78.47       83.04      1.22 o 
   5   5   4      388.02      402.28      4.20 o 
   6   5   4       63.35       66.45      1.80 o 
   7   5   4        5.21        3.67      0.70 o 
   8   5   4        0.42        0.46      0.56 o 
   9   5   4        8.14        6.45      1.04 o 
  10   5   4       15.19       17.17      2.83 o 
  -5   6   4       16.16       17.17      2.02 o 
  -4   6   4      128.96      120.90      3.85 o 
  -3   6   4      269.44      266.92      7.28 o 
  -2   6   4       18.45       17.61      1.60 o 
  -1   6   4      606.65      612.29     10.66 o 
   0   6   4       20.02       16.19      0.83 o 
   1   6   4      215.87      222.65      5.19 o 
   2   6   4      253.27      247.27      3.30 o 
   3   6   4      260.76      263.93      6.41 o 
   4   6   4        0.62        0.25      0.35 o 
   5   6   4      108.37      106.84      2.47 o 
   6   6   4       69.40       66.88      1.50 o 
   7   6   4      130.64      117.81      2.61 o 
   8   6   4       94.78      103.22      3.22 o 
   9   6   4        0.85        1.21      0.79 o 
  10   6   4        1.56        6.06      1.62 o 
  -2   7   4      187.61      188.35      6.28 o 
  -1   7   4       63.14       64.02      2.77 o 
   0   7   4       55.92       61.82      2.10 o 
   1   7   4       24.04       26.21      1.18 o 
   2   7   4      125.10      117.87      2.92 o 
   3   7   4       16.67       18.55      1.62 o 
   4   7   4      159.35      158.42      4.54 o 
   5   7   4      429.79      406.42      6.57 o 
   6   7   4      104.50       98.99      3.37 o 
   7   7   4      354.58      364.89      5.07 o 
   8   7   4       13.35       13.64      1.36 o 
   9   7   4       39.91       35.42      2.21 o 
  -2   8   4       19.17       24.03      3.84 o 
  -1   8   4        4.35        4.96      0.82 o 
   0   8   4        1.15        1.83      0.56 o 
   1   8   4       14.92       14.37      1.20 o 
   2   8   4        8.40        5.76      1.02 o 
   3   8   4      196.62      189.44      7.07 o 
   4   8   4      103.45       97.90      4.43 o 
   5   8   4      278.07      267.63      6.64 o 
   6   8   4       43.79       38.45      1.98 o 
   7   8   4        0.02       -0.91      0.60 o 
   8   8   4       71.38       74.59      3.92 o 
   9   8   4        0.25       -0.28      0.78 o 
  -1   9   4        0.04       -0.49      0.73 o 
   0   9   4       12.10       11.47      1.14 o 
   1   9   4       67.02       72.17      4.79 o 
   2   9   4       39.22       39.83      3.49 o 
   3   9   4       75.97       68.79      3.41 o 
   4   9   4        2.72        2.72      1.92 o 
   5   9   4        2.02        1.99      1.66 o 
   6   9   4        1.82        0.74      0.94 o 
   7   9   4        1.13        0.64      0.72 o 
   8   9   4       97.97      115.32      4.95 o 
   0  10   4        6.12        7.94      1.87 o 
   1  10   4       33.31       36.61      2.12 o 
   2  10   4       17.01       17.47      2.08 o 
   3  10   4       43.20       47.68      3.08 o 
   4  10   4       28.01       29.73      3.18 o 
   5  10   4        9.74        7.46      1.62 o 
   6  10   4       22.30       23.79      2.43 o 
   7  10   4       55.05       64.36      3.20 o 
   4  11   4        1.52        1.21      2.02 o 
  -4  -9   5       14.52       12.72      2.64 o 
  -3  -9   5       17.27       16.87      2.85 o 
  -2  -9   5       29.91       29.52      5.55 o 
  -1  -9   5       17.54       20.88      3.94 o 
  -6  -8   5       82.08       97.16      4.55 o 
  -5  -8   5        5.93        3.98      1.49 o 
  -4  -8   5       11.24        8.75      1.37 o 
  -3  -8   5        4.98        4.47      2.12 o 
  -2  -8   5       16.49       19.13      2.70 o 
  -1  -8   5       25.25       23.33      2.85 o 
   0  -8   5       23.94       26.02      2.90 o 
   1  -8   5        1.38        2.25      1.35 o 
   2  -8   5        3.12        2.03      1.49 o 
  -7  -7   5        0.58        1.20      0.92 o 
  -6  -7   5        2.71        5.12      1.03 o 
  -5  -7   5        8.62       12.80      1.23 o 
  -4  -7   5      135.21      143.75      4.99 o 
  -3  -7   5      191.00      187.51      5.18 o 
  -2  -7   5       88.16       84.49      3.57 o 
  -1  -7   5        7.45        7.95      1.37 o 
   0  -7   5        0.74       -0.13      0.70 o 
   1  -7   5        0.00       -0.81      0.86 o 
   2  -7   5       24.58       19.25      2.47 o 
   3  -7   5       16.32       18.94      2.56 o 
  -8  -6   5        1.72        1.21      1.21 o 
  -7  -6   5       44.66       46.48      2.33 o 
  -6  -6   5       56.00       65.57      3.73 o 
  -5  -6   5      357.20      351.43      8.05 o 
  -4  -6   5       57.39       47.12      1.54 o 
  -3  -6   5       58.67       53.32      1.41 o 
  -2  -6   5       36.03       32.08      1.77 o 
  -1  -6   5       10.53        9.58      1.34 o 
   0  -6   5        4.52        4.30      0.99 o 
   1  -6   5        1.28        2.21      0.89 o 
   2  -6   5      213.71      205.46      5.34 o 
   3  -6   5       32.41       37.53      3.13 o 
   4  -6   5        3.15        4.44      2.22 o 
  -8  -5   5       43.16       41.81      4.04 o 
  -7  -5   5       10.58       11.72      1.25 o 
  -6  -5   5       49.93       55.41      2.36 o 
  -5  -5   5       49.43       44.12      2.07 o 
  -4  -5   5      117.59      125.03      2.44 o 
  -3  -5   5       36.83       31.46      1.11 o 
  -2  -5   5       54.76       49.49      1.33 o 
  -1  -5   5       15.21       14.93      1.12 o 
   0  -5   5      583.23      564.20      8.03 o 
   1  -5   5       99.83      103.50      4.59 o 
   2  -5   5       32.29       39.34      2.16 o 
   3  -5   5       40.16       36.32      2.47 o 
   4  -5   5       52.25       59.38      5.05 o 
   5  -5   5       81.56       75.34      5.66 o 
   6  -5   5        8.80       11.71      2.83 o 
  -8  -4   5        0.63        1.70      1.31 o 
  -7  -4   5       39.12       42.98      5.45 o 
  -6  -4   5        0.04        0.53      0.52 o 
  -5  -4   5      148.62      141.21      2.97 o 
  -4  -4   5      490.40      480.10      5.09 o 
  -3  -4   5      229.53      221.56      2.93 o 
  -2  -4   5       12.69       18.71      0.80 o 
  -1  -4   5       10.43       12.23      0.71 o 
   0  -4   5      246.93      227.30      3.47 o 
   1  -4   5      467.90      463.36      6.66 o 
   2  -4   5      405.96      395.89      7.38 o 
   3  -4   5      396.24      384.00      9.86 o 
   4  -4   5        0.36        0.38      0.65 o 
   5  -4   5        0.66        0.81      1.21 o 
   6  -4   5        8.32        7.68      2.42 o 
  -8  -3   5       24.43       24.02      2.73 o 
  -7  -3   5      354.24      342.49      7.66 o 
  -6  -3   5       69.36       70.91      2.96 o 
  -5  -3   5        1.00        0.61      0.43 o 
  -4  -3   5       56.84       63.57      1.70 o 
  -3  -3   5       31.17       26.42      0.89 o 
  -2  -3   5      569.74      533.39      5.42 o 
  -1  -3   5        7.97       10.05      0.72 o 
   0  -3   5      368.72      347.00      3.51 o 
   1  -3   5      317.49      365.94      4.06 o 
   2  -3   5       34.20       30.78      1.26 o 
   3  -3   5      339.09      333.24      6.37 o 
   4  -3   5       39.76       33.06      1.86 o 
   5  -3   5       25.19       21.63      3.03 o 
   6  -3   5       46.97       44.84      4.65 o 
   7  -3   5       20.09       18.99      3.43 o 
  -8  -2   5       89.55       97.15      7.47 o 
  -7  -2   5      158.83      153.77      6.61 o 
  -6  -2   5      217.21      207.48      5.27 o 
  -5  -2   5       16.21       18.24      1.22 o 
  -4  -2   5      113.50      110.14      2.15 o 
  -3  -2   5      193.89      183.91      2.34 o 
  -2  -2   5       27.15       35.70      1.10 o 
  -1  -2   5        0.16        0.22      0.20 o 
   0  -2   5      121.06      115.05      1.67 o 
   1  -2   5      849.53      816.22      6.67 o 
   2  -2   5     1901.59     1918.94     14.87 o 
   3  -2   5      167.55      177.23      2.62 o 
   4  -2   5       13.51       16.98      1.78 o 
   5  -2   5        6.65        8.66      1.12 o 
   6  -2   5        0.26        1.21      1.06 o 
   7  -2   5       39.18       45.04      4.85 o 
   8  -2   5       57.40       64.03      6.06 o 
  -8  -1   5      124.62      136.34      8.69 o 
  -7  -1   5       87.86       95.71      5.09 o 
  -6  -1   5       44.46       38.37      3.10 o 
  -5  -1   5      115.56      112.60      3.32 o 
  -4  -1   5       11.48       15.31      0.98 o 
  -3  -1   5       84.54       93.17      1.19 o 
  -2  -1   5      911.90      964.67      7.97 o 
  -1  -1   5     1375.61     1422.56     11.14 o 
   0  -1   5      924.98      877.03      6.76 o 
   1  -1   5       19.13       23.18      0.69 o 
   2  -1   5      716.92      697.06      5.83 o 
   3  -1   5      283.77      287.72      3.33 o 
   4  -1   5       93.93       82.02      2.20 o 
   5  -1   5      170.87      174.13      3.06 o 
   6  -1   5       61.94       66.29      3.32 o 
   7  -1   5        0.64       -0.94      0.73 o 
   8  -1   5        4.84        4.85      2.63 o 
  -8   0   5       86.05       86.04      6.67 o 
  -7   0   5       14.14       15.08      2.42 o 
  -6   0   5      188.18      182.56      6.64 o 
  -5   0   5      314.52      312.77     23.93 o 
  -4   0   5      116.92      119.03      2.55 o 
  -3   0   5       41.28       47.71      1.29 o 
  -2   0   5      307.77      331.29      3.07 o 
  -1   0   5      348.86      377.25      3.07 o 
   0   0   5      315.13      369.83      3.26 o 
   1   0   5       14.74       17.09      0.71 o 
   2   0   5       16.56       21.09      0.66 o 
   3   0   5      259.15      216.46      2.28 o 
   4   0   5        0.03        0.26      0.15 o 
   5   0   5      101.29      106.83      2.09 o 
   6   0   5      245.52      245.49      5.22 o 
   7   0   5        0.82        1.55      0.93 o 
   8   0   5       66.50       49.60      3.78 o 
   9   0   5       32.82       31.71      4.65 o 
  -8   1   5       21.34       21.61      3.84 o 
  -7   1   5      170.48      173.19      6.84 o 
  -6   1   5        0.74        1.11      1.21 o 
  -5   1   5      363.84      369.08      9.40 o 
  -4   1   5       19.68       20.71      1.79 o 
  -3   1   5      104.04      119.94      2.50 o 
  -2   1   5       11.33        4.05      0.31 o 
  -1   1   5      997.84     1181.73      8.79 o 
   0   1   5     2812.97     2878.26     20.51 o 
   1   1   5      496.13      479.17      3.73 o 
   2   1   5        0.25        0.23      0.14 o 
   3   1   5      309.77      289.64      3.04 o 
   4   1   5        0.01        0.31      0.20 o 
   5   1   5      103.37      106.84      1.75 o 
   6   1   5      835.40      825.61     11.05 o 
   7   1   5        0.73        0.84      0.63 o 
   8   1   5      172.95      173.91      6.04 o 
   9   1   5       98.54       74.91      4.95 o 
  -7   2   5       10.81       10.79      2.32 o 
  -6   2   5        0.53        1.04      1.04 o 
  -5   2   5        0.75        1.76      0.86 o 
  -4   2   5       55.01       60.42      2.18 o 
  -3   2   5      160.55      146.11      2.23 o 
  -2   2   5       78.97       66.83      1.21 o 
  -1   2   5      337.77      335.92      3.53 o 
   0   2   5      152.90      183.19      2.40 o 
   1   2   5      411.57      467.83      4.17 o 
   2   2   5      994.27     1057.14      7.93 o 
   3   2   5      484.64      474.44      4.20 o 
   4   2   5        1.14        4.49      0.37 o 
   5   2   5      276.84      278.37      3.20 o 
   6   2   5       97.66       97.32      2.21 o 
   7   2   5        3.02        3.39      0.37 o 
   8   2   5       36.72       33.48      1.97 o 
   9   2   5        0.88        2.09      1.00 o 
  -7   3   5        5.92        6.87      2.22 o 
  -6   3   5       16.04       14.53      2.02 o 
  -5   3   5       60.07       59.08      3.18 o 
  -4   3   5       21.94       19.66      1.74 o 
  -3   3   5      173.84      177.71      2.90 o 
  -2   3   5      154.46      159.33      2.68 o 
  -1   3   5      137.42      152.32      1.95 o 
   0   3   5       30.26       25.26      0.74 o 
   1   3   5      435.04      447.31      4.89 o 
   2   3   5      234.17      238.63      3.22 o 
   3   3   5       28.39       21.27      0.55 o 
   4   3   5      268.02      300.16      3.24 o 
   5   3   5       13.46       17.38      0.75 o 
   6   3   5      232.49      225.14      2.91 o 
   7   3   5       90.09       90.44      2.27 o 
   8   3   5       61.03       63.65      1.83 o 
   9   3   5        0.08       -0.53      0.86 o 
  10   3   5        2.47        3.03      1.82 o 
  -6   4   5        0.35        0.50      1.04 o 
  -5   4   5       11.92       11.56      1.58 o 
  -4   4   5        3.39        4.37      1.06 o 
  -3   4   5      433.92      422.48      5.45 o 
  -2   4   5      339.33      344.50      4.45 o 
  -1   4   5      535.29      563.90      6.51 o 
   0   4   5      633.36      654.23      7.18 o 
   1   4   5       12.07       14.75      0.63 o 
   2   4   5      680.46      768.83      6.76 o 
   3   4   5        2.91        1.32      0.25 o 
   4   4   5      220.89      232.72      2.95 o 
   5   4   5      438.04      456.01      4.67 o 
   6   4   5      315.34      318.51      3.59 o 
   7   4   5      117.09      103.92      2.29 o 
   8   4   5       19.07       17.71      1.37 o 
   9   4   5       26.85       24.31      2.39 o 
  10   4   5       11.56       12.93      2.42 o 
  -5   5   5       24.32       25.80      2.26 o 
  -4   5   5      126.02      128.31      7.27 o 
  -3   5   5      236.80      223.17      3.22 o 
  -2   5   5       35.31       33.74      1.69 o 
  -1   5   5        1.56        4.31      1.03 o 
   0   5   5       39.61       44.42      1.20 o 
   1   5   5       32.27       38.37      1.27 o 
   2   5   5      353.49      323.38      4.63 o 
   3   5   5      362.44      368.40      4.11 o 
   4   5   5      382.14      395.08      4.55 o 
   5   5   5      164.93      169.20      2.99 o 
   6   5   5       12.41       16.81      0.91 o 
   7   5   5       29.23       34.57      1.43 o 
   8   5   5      124.26      112.22      3.83 o 
   9   5   5        8.31        5.07      0.97 o 
  10   5   5        0.76        3.84      1.82 o 
  -5   6   5       39.59       31.91      2.63 o 
  -4   6   5        0.00       -0.12      0.74 o 
  -2   6   5       61.44       64.68      2.75 o 
  -1   6   5      411.10      401.34      7.90 o 
   0   6   5      260.02      254.70      3.76 o 
   1   6   5       11.77       10.79      0.58 o 
   2   6   5        5.79        7.89      0.71 o 
   3   6   5      368.89      356.53      6.10 o 
   4   6   5       74.54       74.74      1.78 o 
   5   6   5      542.77      535.72      6.38 o 
   6   6   5      104.17      104.81      1.99 o 
   7   6   5        0.02        0.03      0.38 o 
   8   6   5      119.21      107.61      2.95 o 
   9   6   5        5.31        5.66      1.52 o 
  10   6   5      137.01      144.01      6.06 o 
  -2   7   5       20.67       21.14      2.63 o 
  -1   7   5       16.45       13.64      2.00 o 
   0   7   5      135.13      121.37      3.03 o 
   1   7   5      471.70      450.44      6.17 o 
   2   7   5       97.44      110.30      3.12 o 
   3   7   5        1.12        0.64      0.63 o 
   4   7   5       11.18       10.13      0.98 o 
   5   7   5      465.35      449.49      7.36 o 
   6   7   5        0.59        0.53      0.54 o 
   7   7   5      238.70      223.15      3.54 o 
   8   7   5       28.90       35.32      1.87 o 
   9   7   5      213.92      213.38      5.71 o 
  -2   8   5        9.60       11.09      2.00 o 
  -1   8   5       85.99       81.43      3.48 o 
   0   8   5       38.42       34.99      2.07 o 
   1   8   5       13.23       10.81      0.99 o 
   2   8   5       47.31       51.73      2.77 o 
   3   8   5        0.96       -0.06      0.71 o 
   4   8   5       17.25       16.04      1.97 o 
   5   8   5        9.20        9.19      1.44 o 
   6   8   5      106.38      104.18      3.16 o 
   7   8   5      152.29      149.56      5.25 o 
   8   8   5        9.97        7.41      1.53 o 
   9   8   5        9.78        7.53      1.26 o 
  -1   9   5        9.10       10.72      1.27 o 
   0   9   5        3.30        1.98      0.89 o 
   1   9   5        7.15        7.00      1.31 o 
   2   9   5        3.79        3.13      1.06 o 
   3   9   5      131.66      123.26      4.36 o 
   4   9   5       16.23       16.28      1.85 o 
   5   9   5       50.07       45.05      2.84 o 
   6   9   5        0.24        0.02      0.92 o 
   7   9   5        0.01        0.49      0.70 o 
   8   9   5       12.73       14.57      2.17 o 
   0  10   5       11.23       12.73      1.56 o 
   1  10   5       11.12       12.95      1.71 o 
   2  10   5        5.50        5.13      1.73 o 
   3  10   5       15.18       17.58      2.05 o 
   4  10   5       31.84       37.67      2.81 o 
   5  10   5       42.67       43.18      2.94 o 
   6  10   5       20.77       20.95      2.37 o 
   7  10   5       28.42       26.14      2.20 o 
   4  11   5       47.70       58.78      5.86 o 
  -5  -8   6      118.22      140.62      5.63 o 
  -4  -8   6      114.94      132.02      5.33 o 
  -3  -8   6       32.44       30.89      2.43 o 
  -2  -8   6       15.35       19.39      3.53 o 
  -1  -8   6       12.48       11.07      2.27 o 
   0  -8   6       16.34       18.33      2.70 o 
   1  -8   6       11.56        8.73      2.13 o 
  -6  -7   6        8.54        9.32      1.23 o 
  -5  -7   6        1.41        2.48      0.89 o 
  -4  -7   6        3.37        1.70      2.02 o 
  -3  -7   6       27.60       23.96      1.98 o 
  -2  -7   6      219.59      223.54      5.57 o 
  -1  -7   6       48.16       49.92      2.90 o 
   0  -7   6       21.67       20.90      3.84 o 
   1  -7   6        7.02        7.26      1.78 o 
   2  -7   6        0.36        0.50      1.14 o 
   3  -7   6       11.15       16.44      4.54 o 
  -7  -6   6        7.16        7.51      1.35 o 
  -6  -6   6        3.08        4.87      0.99 o 
  -5  -6   6      300.13      306.12      6.15 o 
  -4  -6   6       48.97       58.28      5.22 o 
  -3  -6   6      157.42      150.93      2.73 o 
  -2  -6   6      263.13      236.03      4.50 o 
  -1  -6   6        3.00        1.72      0.73 o 
   0  -6   6      198.78      185.56      5.19 o 
   1  -6   6        1.22        2.75      0.89 o 
   2  -6   6        5.53        6.25      1.92 o 
   3  -6   6       90.85      100.41      4.85 o 
   4  -6   6       44.90       46.25      4.85 o 
  -7  -5   6      114.99      115.00      3.49 o 
  -6  -5   6       11.84       10.69      1.23 o 
  -5  -5   6      219.64      218.06      4.37 o 
  -4  -5   6      198.45      210.21      4.10 o 
  -3  -5   6       35.41       27.91      1.19 o 
  -2  -5   6        0.11        0.48      0.37 o 
  -1  -5   6       17.89       16.48      1.25 o 
   0  -5   6      215.06      205.50      5.34 o 
   1  -5   6        5.90        8.47      1.27 o 
   2  -5   6      150.48      147.60      4.35 o 
   3  -5   6       39.16       39.86      2.36 o 
   4  -5   6        1.77        4.65      2.02 o 
   5  -5   6        1.33       -1.21      1.41 o 
  -8  -4   6       18.26       21.81      3.23 o 
  -7  -4   6       67.96       68.64      6.06 o 
  -6  -4   6       33.52       34.94      1.78 o 
  -5  -4   6       28.32       26.38      1.55 o 
  -4  -4   6        3.84        8.00      0.85 o 
  -3  -4   6      109.53      100.62      2.01 o 
  -2  -4   6      208.67      192.32      2.98 o 
  -1  -4   6        7.32        6.31      0.64 o 
   0  -4   6       35.05       28.78      1.17 o 
   1  -4   6       53.30       46.15      1.52 o 
   2  -4   6      210.59      183.48      4.70 o 
   3  -4   6      189.03      176.83      4.70 o 
   4  -4   6       54.46       62.66      2.75 o 
   5  -4   6      205.48      187.03      9.29 o 
   6  -4   6        0.09        1.41      1.62 o 
  -8  -3   6       26.62       25.94      5.86 o 
  -7  -3   6       13.65       14.27      1.73 o 
  -6  -3   6       65.66       67.74      3.92 o 
  -5  -3   6      532.50      517.71      7.70 o 
  -4  -3   6       74.03       74.83      2.94 o 
  -3  -3   6        0.15        4.26      1.08 o 
  -2  -3   6      208.48      237.83      3.14 o 
  -1  -3   6      418.08      418.32      4.51 o 
   0  -3   6      455.39      432.56      4.98 o 
   1  -3   6       65.99       54.32      1.58 o 
   2  -3   6      291.67      282.20      4.23 o 
   3  -3   6      494.95      499.21      8.73 o 
   4  -3   6       13.10       12.12      1.36 o 
   5  -3   6       28.79       35.64      2.78 o 
   6  -3   6       65.70       53.73      5.05 o 
   7  -3   6        0.10       -0.20      1.62 o 
  -8  -2   6        2.01        4.85      2.63 o 
  -7  -2   6      260.53      255.72      8.76 o 
  -6  -2   6      314.07      305.16      6.80 o 
  -5  -2   6      195.66      207.48      5.15 o 
  -4  -2   6      166.81      155.11      2.69 o 
  -3  -2   6       58.39       59.30      1.36 o 
  -2  -2   6      164.76      158.14      2.34 o 
  -1  -2   6      151.78      150.30      2.19 o 
   0  -2   6       23.56       19.83      0.71 o 
   1  -2   6       18.74       22.43      0.61 o 
   2  -2   6        0.10        0.63      0.22 o 
   3  -2   6      269.05      228.51      3.20 o 
   4  -2   6      390.90      375.51      7.52 o 
   5  -2   6       71.84       77.58      3.78 o 
   6  -2   6        1.86        1.74      1.12 o 
   7  -2   6        0.16        0.40      1.82 o 
   8  -2   6        2.70        4.04      2.42 o 
  -8  -1   6       45.48       48.68      5.66 o 
  -7  -1   6       15.26       12.43      2.33 o 
  -6  -1   6      129.52      120.32      5.38 o 
  -5  -1   6      189.14      187.41      4.95 o 
  -4  -1   6      106.72      114.05      2.73 o 
  -3  -1   6      364.51      364.40      3.53 o 
  -2  -1   6       23.80       16.63      0.96 o 
  -1  -1   6      112.23      122.77      2.24 o 
   0  -1   6      591.39      614.13      6.27 o 
   1  -1   6      768.94      759.14      6.89 o 
   2  -1   6      540.59      567.32      5.48 o 
   3  -1   6        5.28        4.82      0.32 o 
   4  -1   6       13.16       15.67      1.16 o 
   5  -1   6       29.10       29.29      1.24 o 
   6  -1   6      198.10      193.56      5.16 o 
   7  -1   6       82.90       83.99      4.43 o 
   8  -1   6       96.53      113.71      7.88 o 
  -8   0   6       67.35       64.43      6.06 o 
  -7   0   6       30.17       24.25      2.96 o 
  -6   0   6      423.55      437.62     11.50 o 
  -5   0   6       54.51       58.75      5.45 o 
  -4   0   6        0.31       -0.08      0.42 o 
  -3   0   6       75.06       83.79      2.72 o 
  -2   0   6      771.36      786.36      6.05 o 
  -1   0   6      116.34      102.15      1.83 o 
   0   0   6       71.95       96.80      1.34 o 
   1   0   6       12.05       16.25      0.59 o 
   2   0   6      497.56      532.89      5.94 o 
   3   0   6       53.84       48.79      0.99 o 
   4   0   6       62.63       66.31      1.11 o 
   5   0   6      301.55      276.84      3.91 o 
   6   0   6        1.05        7.27      2.02 o 
   7   0   6      130.41      125.42      7.61 o 
   8   0   6        0.63        0.13      1.21 o 
   9   0   6       13.02       20.00      4.04 o 
  -7   1   6        2.11        4.24      2.22 o 
  -6   1   6       40.59       39.82      6.56 o 
  -5   1   6      371.00      360.60      9.54 o 
  -4   1   6       78.45       78.88      2.64 o 
  -3   1   6      197.18      209.16      4.46 o 
  -2   1   6        2.06        5.20      0.66 o 
  -1   1   6       38.86       61.27      1.00 o 
   0   1   6      352.30      408.83      3.65 o 
   1   1   6      121.85      155.72      1.78 o 
   2   1   6       43.77       38.27      0.93 o 
   3   1   6      200.48      176.32      2.45 o 
   4   1   6      186.59      174.19      2.42 o 
   5   1   6       41.81       44.66      1.21 o 
   6   1   6      376.01      364.06      5.59 o 
   7   1   6        0.45        0.34      0.59 o 
   8   1   6      110.69      108.70      3.45 o 
   9   1   6       16.57       19.37      2.78 o 
  -7   2   6       77.62       76.95      5.86 o 
  -6   2   6       26.54       30.14      5.45 o 
  -5   2   6       29.32       25.90      2.35 o 
  -4   2   6        1.58        1.09      0.62 o 
  -3   2   6        8.66        8.93      0.97 o 
  -2   2   6      620.02      601.25      5.90 o 
  -1   2   6        9.63        6.91      0.46 o 
   0   2   6       26.90       17.58      0.50 o 
   1   2   6      323.10      336.47      3.66 o 
   2   2   6      170.52      171.66      1.99 o 
   3   2   6      202.68      217.04      2.43 o 
   4   2   6      158.87      166.37      2.38 o 
   5   2   6      145.94      139.36      2.20 o 
   6   2   6      502.78      480.22      5.24 o 
   7   2   6       28.94       28.82      2.15 o 
   8   2   6       59.22       60.36      2.54 o 
   9   2   6        0.60        0.54      0.95 o 
  -6   3   6        1.70        2.86      1.31 o 
  -5   3   6       12.12       13.18      2.12 o 
  -4   3   6      104.80      101.23      3.96 o 
  -3   3   6      151.20      140.58      5.38 o 
  -2   3   6      404.14      398.43      4.29 o 
  -1   3   6      237.36      245.82      2.96 o 
   0   3   6      587.16      708.04      7.20 o 
   1   3   6      184.40      220.23      2.62 o 
   2   3   6       50.11       53.79      1.01 o 
   3   3   6     1144.76     1233.96      8.94 o 
   4   3   6       31.62       27.99      0.83 o 
   5   3   6      125.95      116.32      1.89 o 
   6   3   6        1.71        5.28      0.52 o 
   7   3   6       19.15       20.70      1.20 o 
   8   3   6       48.21       47.73      1.63 o 
   9   3   6       22.62       25.38      2.52 o 
  10   3   6        4.42        5.05      2.02 o 
  -6   4   6      109.33      103.41      5.86 o 
  -5   4   6        7.43        5.01      1.34 o 
  -4   4   6        0.35       -0.22      0.91 o 
  -3   4   6       67.29       65.11      2.37 o 
  -2   4   6        0.05        0.33      0.34 o 
  -1   4   6      285.84      267.84      3.29 o 
   0   4   6      289.22      282.00      3.51 o 
   1   4   6      255.39      271.73      4.82 o 
   2   4   6      593.72      624.74      6.19 o 
   3   4   6      143.60      149.68      2.08 o 
   4   4   6      396.32      431.97      3.98 o 
   5   4   6        1.49        1.09      0.33 o 
   6   4   6       64.64       64.38      1.47 o 
   7   4   6      123.70      120.91      2.96 o 
   8   4   6       99.87      100.69      3.02 o 
   9   4   6        8.96        8.97      1.73 o 
  10   4   6       12.94       10.91      2.42 o 
  -5   5   6      179.92      179.77      5.93 o 
  -4   5   6       76.29       72.54      3.74 o 
  -3   5   6        9.72       11.99      1.13 o 
  -2   5   6      505.56      501.74      6.32 o 
  -1   5   6      276.02      263.57      5.51 o 
   0   5   6       16.66       20.08      0.84 o 
   1   5   6       34.92       26.25      0.95 o 
   2   5   6        3.69        4.20      0.52 o 
   3   5   6      284.73      298.94      4.14 o 
   4   5   6      187.78      182.26      2.90 o 
   5   5   6      440.41      422.10      5.06 o 
   6   5   6      155.65      155.20      2.72 o 
   7   5   6      256.27      239.04      4.86 o 
   8   5   6       86.82       76.72      3.99 o 
   9   5   6       49.82       56.47      2.47 o 
  10   5   6       27.15       29.49      3.43 o 
  -4   6   6        9.32       11.55      1.46 o 
  -3   6   6       85.74       84.23      3.23 o 
  -2   6   6        7.57        7.89      2.63 o 
  -1   6   6        5.23        5.35      0.55 o 
   0   6   6      439.68      424.64      4.88 o 
   1   6   6      268.16      254.76      4.55 o 
   2   6   6      285.22      260.83      4.87 o 
   3   6   6       64.26       64.82      2.23 o 
   4   6   6      159.31      164.55      3.16 o 
   5   6   6      375.33      367.37      4.92 o 
   6   6   6       49.00       53.55      1.40 o 
   7   6   6        0.88        0.64      0.45 o 
   8   6   6        0.69        1.75      1.93 o 
   9   6   6       13.82       12.02      1.34 o 
  10   6   6       37.58       37.77      3.23 o 
  -2   7   6       62.19       64.54      3.71 o 
  -1   7   6       10.07        9.04      0.69 o 
   0   7   6      176.95      170.22      2.97 o 
   1   7   6        0.00        0.39      0.54 o 
   2   7   6      247.80      211.03      4.53 o 
   3   7   6      715.39      676.68     10.03 o 
   4   7   6       13.79        9.67      1.28 o 
   5   7   6      169.46      172.10      3.16 o 
   6   7   6        2.83        2.57      0.73 o 
   7   7   6       20.18       18.85      1.13 o 
   8   7   6        6.46        4.47      0.89 o 
   9   7   6       67.40       66.39      2.93 o 
  -2   8   6        0.22       -1.47      1.06 o 
  -1   8   6        5.71        8.41      1.78 o 
   0   8   6        6.31        8.22      1.33 o 
   1   8   6      117.66      114.83      4.07 o 
   2   8   6      234.77      211.35      6.03 o 
   3   8   6        1.54        0.46      0.77 o 
   4   8   6        0.91        1.28      0.85 o 
   5   8   6       71.74       72.19      4.21 o 
   6   8   6        0.65        1.10      0.70 o 
   7   8   6        6.99        8.57      1.16 o 
   8   8   6      104.43      112.97      4.70 o 
   9   8   6       40.51       36.15      3.43 o 
  -1   9   6        0.87        0.75      1.35 o 
   0   9   6       15.95       15.10      1.89 o 
   1   9   6       15.68       19.62      1.83 o 
   2   9   6        0.15        1.41      0.85 o 
   3   9   6        5.90        4.25      1.13 o 
   4   9   6        2.39        1.05      0.89 o 
   5   9   6       42.66       44.52      2.80 o 
   6   9   6        8.21       11.17      2.46 o 
   7   9   6       17.15       20.47      1.70 o 
   8   9   6        2.16        1.62      1.41 o 
   1  10   6        1.08        1.92      1.05 o 
   2  10   6       51.87       50.43      3.03 o 
   3  10   6        9.61       14.56      2.62 o 
   4  10   6        0.33        0.21      0.92 o 
   5  10   6        9.34       11.52      1.86 o 
   6  10   6       19.59       22.88      2.40 o 
   7  10   6       51.92       54.71      4.07 o 
  -4  -8   7        0.08        0.70      1.26 o 
  -3  -8   7      128.49      131.97      4.68 o 
  -2  -8   7       92.22      117.93      6.14 o 
  -1  -8   7       21.79       22.74      5.96 o 
   0  -8   7        1.64        3.06      2.63 o 
  -6  -7   7       27.48       23.94      2.23 o 
  -5  -7   7       69.34       69.70      3.67 o 
  -4  -7   7        7.25        8.81      1.75 o 
  -3  -7   7       70.95       73.71      3.35 o 
  -2  -7   7        1.56        1.25      0.93 o 
  -1  -7   7       13.09        9.22      2.00 o 
   0  -7   7       46.05       51.11      3.86 o 
   1  -7   7       80.58       76.67     11.21 o 
   2  -7   7       24.96       27.16      3.07 o 
  -6  -6   7       61.37       57.98      4.75 o 
  -5  -6   7       32.88       33.83      2.78 o 
  -4  -6   7       25.48       23.45      1.66 o 
  -3  -6   7       14.55       16.77      0.98 o 
  -2  -6   7      168.15      187.27      4.94 o 
  -1  -6   7       57.45       56.66      2.40 o 
   0  -6   7       63.69       54.40      2.93 o 
   1  -6   7        2.15        2.20      0.94 o 
   2  -6   7       52.55       54.64      3.78 o 
   3  -6   7       10.74        9.60      2.00 o 
   4  -6   7        2.22        3.43      2.02 o 
  -7  -5   7       33.03       29.62      2.84 o 
  -6  -5   7       29.98       36.54      1.99 o 
  -5  -5   7      580.42      573.75     14.25 o 
  -4  -5   7       52.14       52.64      2.17 o 
  -3  -5   7        7.98       10.48      1.15 o 
  -2  -5   7       47.33       53.45      1.73 o 
  -1  -5   7        0.06        0.84      0.81 o 
   0  -5   7        1.47        2.02      0.71 o 
   1  -5   7      297.15      285.39      9.38 o 
   2  -5   7        2.41        1.41      1.00 o 
   3  -5   7       75.95       74.64      4.07 o 
   4  -5   7      105.39      110.89      7.27 o 
   5  -5   7       30.71       29.29      4.24 o 
  -7  -4   7       29.71       33.86      2.99 o 
  -6  -4   7        0.68        1.85      0.75 o 
  -5  -4   7        3.33        3.18      0.73 o 
  -4  -4   7       35.48       37.12      1.63 o 
  -3  -4   7       37.36       31.95      1.26 o 
  -2  -4   7        6.34       12.30      0.92 o 
  -1  -4   7        5.83        4.92      0.64 o 
   0  -4   7      252.77      240.35      4.60 o 
   1  -4   7      219.31      212.56      4.28 o 
   2  -4   7        0.63        0.88      0.70 o 
   3  -4   7        5.47        4.54      1.22 o 
   4  -4   7        2.71        1.34      0.88 o 
   5  -4   7       60.81       61.40      5.66 o 
   6  -4   7       73.27       76.95      6.46 o 
  -7  -3   7        6.98        6.82      1.44 o 
  -6  -3   7       22.55       17.53      1.91 o 
  -5  -3   7        2.52        2.27      0.51 o 
  -4  -3   7       29.55       27.08      1.37 o 
  -3  -3   7      355.24      335.63      4.83 o 
  -2  -3   7      168.11      170.43      2.63 o 
  -1  -3   7      452.34      493.47      5.25 o 
   0  -3   7      108.34      113.80      2.32 o 
   1  -3   7      385.71      379.11      4.45 o 
   2  -3   7      223.67      218.51      3.71 o 
   3  -3   7       87.45       74.74      2.07 o 
   4  -3   7        2.87        6.15      1.08 o 
   5  -3   7      246.31      243.21      7.57 o 
   6  -3   7        6.62        3.23      2.02 o 
   7  -3   7       77.73       83.42      6.87 o 
  -7  -2   7        1.45        0.93      1.41 o 
  -6  -2   7        2.84        2.80      0.98 o 
  -5  -2   7      350.35      351.91      6.10 o 
  -4  -2   7      494.33      474.52      5.97 o 
  -3  -2   7      286.22      304.61      4.38 o 
  -2  -2   7      695.43      669.86      6.67 o 
  -1  -2   7        4.07        4.84      0.84 o 
   0  -2   7        1.08        1.66      0.36 o 
   1  -2   7      238.22      227.76      2.82 o 
   2  -2   7      120.82      118.41      1.75 o 
   3  -2   7       46.89       46.81      1.61 o 
   4  -2   7        3.43        2.77      0.69 o 
   5  -2   7      119.69      113.90      3.68 o 
   6  -2   7      207.87      199.92      6.93 o 
   7  -2   7       66.32       73.32      6.46 o 
  -7  -1   7       11.35       12.88      2.47 o 
  -6  -1   7      116.15      124.87      5.72 o 
  -5  -1   7       11.37       12.86      1.94 o 
  -4  -1   7        0.58        0.49      0.49 o 
  -3  -1   7      202.11      197.38      3.33 o 
  -2  -1   7        0.04        0.94      0.29 o 
  -1  -1   7       28.45       25.28      0.95 o 
   0  -1   7      154.88      162.46      2.49 o 
   1  -1   7       37.53       39.57      1.26 o 
   2  -1   7       44.08       36.32      1.09 o 
   3  -1   7      593.71      606.67      6.44 o 
   4  -1   7        4.02        4.28      0.56 o 
   5  -1   7        1.80        1.71      0.49 o 
   6  -1   7       10.87       11.60      1.92 o 
   7  -1   7        2.50        0.81      1.62 o 
   8  -1   7      116.52      126.24      8.48 o 
  -7   0   7        2.33        2.22      1.82 o 
  -6   0   7      143.28      139.30      5.95 o 
  -5   0   7      138.08      127.79     12.62 o 
  -4   0   7       25.15       24.09      1.68 o 
  -3   0   7      295.21      316.98      5.09 o 
  -2   0   7       50.64       43.24      0.95 o 
  -1   0   7      238.62      273.61      2.45 o 
   0   0   7     1762.77     1832.11     15.26 o 
   1   0   7       13.89       15.30      0.76 o 
   2   0   7      111.37      142.83      2.05 o 
   3   0   7       22.68       17.45      0.64 o 
   4   0   7        6.77       10.77      0.63 o 
   5   0   7      251.98      240.15      3.64 o 
   6   0   7       54.51       53.80      2.80 o 
   7   0   7       62.69       68.83      3.72 o 
   8   0   7      117.31      124.42      8.28 o 
   9   0   7        5.87        6.26      3.03 o 
  -7   1   7       36.55       36.56      4.44 o 
  -6   1   7      133.60      127.34     10.60 o 
  -5   1   7       10.29        9.30      1.82 o 
  -4   1   7       35.15       34.31      2.29 o 
  -3   1   7      432.92      407.89      7.31 o 
  -2   1   7      487.36      469.50      5.24 o 
  -1   1   7       59.22       69.25      1.17 o 
   0   1   7     1993.57     1899.93     13.64 o 
   1   1   7      902.27     1003.59      8.32 o 
   2   1   7      291.15      325.43      3.43 o 
   3   1   7      226.91      248.49      3.29 o 
   4   1   7        4.33        4.97      0.48 o 
   5   1   7      739.17      708.62      6.99 o 
   6   1   7      139.44      138.02      2.59 o 
   7   1   7       34.22       36.20      1.93 o 
   8   1   7        1.27        2.43      0.87 o 
   9   1   7       19.35       15.75      3.84 o 
  -7   2   7       64.99       57.77      5.25 o 
  -6   2   7      130.03      129.16      5.73 o 
  -5   2   7      129.88      119.00      5.10 o 
  -4   2   7       41.27       37.46      2.65 o 
  -3   2   7      182.82      182.58      4.33 o 
  -2   2   7       56.80       55.01      1.32 o 
  -1   2   7       16.66       14.37      0.57 o 
   0   2   7        0.17        2.45      0.27 o 
   1   2   7       91.31       88.26      1.86 o 
   2   2   7        0.77        0.04      0.21 o 
   3   2   7       24.76       22.11      0.75 o 
   4   2   7        0.90        1.17      0.29 o 
   5   2   7       14.86       13.66      0.75 o 
   6   2   7       44.74       44.67      1.29 o 
   7   2   7       22.79       22.23      1.17 o 
   8   2   7      111.40      112.90      3.59 o 
   9   2   7        0.95        0.66      0.92 o 
  -6   3   7        2.14        2.02      1.62 o 
  -5   3   7       49.04       41.59      3.03 o 
  -4   3   7       40.02       41.16      3.23 o 
  -3   3   7        0.10        0.03      0.66 o 
  -2   3   7      690.83      708.09      8.78 o 
  -1   3   7      120.30      111.25      1.88 o 
   0   3   7      494.39      459.86      4.61 o 
   1   3   7      122.58      131.80      1.92 o 
   2   3   7      489.14      545.94      4.86 o 
   3   3   7       25.67       17.94      0.96 o 
   4   3   7       17.54       17.98      0.78 o 
   5   3   7      568.47      570.67      5.63 o 
   6   3   7      238.23      238.62      3.53 o 
   7   3   7       23.37       22.19      1.43 o 
   8   3   7        6.14        5.51      0.90 o 
   9   3   7        3.35        3.60      1.35 o 
  -6   4   7        3.71        6.06      2.02 o 
  -5   4   7       87.34       86.21      4.22 o 
  -4   4   7      236.27      225.26      6.77 o 
  -3   4   7       13.90       16.64      1.37 o 
  -2   4   7        0.36       -0.19      0.38 o 
  -1   4   7      234.82      238.03      3.58 o 
   0   4   7        1.54        2.93      0.42 o 
   1   4   7      236.88      213.88      3.38 o 
   2   4   7      282.82      290.32      3.31 o 
   3   4   7      241.92      249.04      3.20 o 
   4   4   7      510.34      516.30      5.06 o 
   5   4   7        0.30        0.07      0.29 o 
   6   4   7      134.94      141.04      2.69 o 
   7   4   7       10.13       11.47      1.92 o 
   8   4   7       46.62       36.41      1.87 o 
   9   4   7       17.00       21.47      4.06 o 
  10   4   7       42.05       28.28      3.43 o 
  -5   5   7        1.41        3.23      1.62 o 
  -4   5   7      200.48      205.84      6.12 o 
  -3   5   7      165.15      154.68      4.01 o 
  -2   5   7       34.90       36.98      3.23 o 
  -1   5   7        6.75        6.63      0.54 o 
   0   5   7      514.56      522.24      6.30 o 
   1   5   7       43.44       46.13      1.42 o 
   2   5   7      199.13      218.34      6.01 o 
   3   5   7      146.87      143.08      2.54 o 
   4   5   7       63.86       71.59      2.11 o 
   5   5   7      121.04      129.79      2.30 o 
   6   5   7       38.09       38.20      1.32 o 
   7   5   7      233.56      211.83      4.63 o 
   8   5   7       22.68       23.09      1.62 o 
   9   5   7        4.96        4.65      1.03 o 
  -4   6   7        0.07        0.87      0.93 o 
  -3   6   7        1.18        0.40      0.81 o 
  -2   6   7        0.70        0.83      0.57 o 
  -1   6   7      296.97      300.97      9.96 o 
   0   6   7        8.05        8.20      1.03 o 
   1   6   7       97.49       99.35      3.40 o 
   2   6   7      166.11      144.83      3.49 o 
   3   6   7      588.96      547.20      8.34 o 
   4   6   7      611.11      591.39      7.57 o 
   5   6   7      101.51       97.36      2.45 o 
   6   6   7        0.06        0.53      0.42 o 
   7   6   7        0.87        0.95      0.57 o 
   8   6   7      143.24      154.58      6.49 o 
   9   6   7       11.95       12.53      1.62 o 
  10   6   7        1.03        1.41      1.41 o 
  -2   7   7       65.53       59.38      5.05 o 
  -1   7   7       15.49       17.88      1.92 o 
   0   7   7      224.28      229.25      4.60 o 
   1   7   7        0.45        1.02      0.58 o 
   2   7   7       66.36       56.28      2.24 o 
   3   7   7        6.69        5.19      1.34 o 
   4   7   7       17.08       12.41      1.26 o 
   5   7   7      492.11      479.11      6.64 o 
   6   7   7        6.84        9.33      0.98 o 
   7   7   7       10.91       12.45      1.87 o 
   8   7   7        5.45        5.58      0.92 o 
   9   7   7        0.01       -0.50      1.01 o 
  -2   8   7        9.40       11.51      3.03 o 
  -1   8   7        0.65        0.06      0.64 o 
   0   8   7        2.46        4.15      1.50 o 
   1   8   7        4.96        8.57      1.24 o 
   2   8   7       43.56       46.77      2.55 o 
   3   8   7      269.41      252.62      6.16 o 
   4   8   7       57.32       54.22      2.87 o 
   5   8   7        4.28        8.16      1.36 o 
   6   8   7        0.31        0.26      0.65 o 
   7   8   7       12.28       10.80      1.25 o 
   8   8   7       34.71       36.22      3.53 o 
   9   8   7        1.12        2.22      1.62 o 
  -1   9   7       16.68       16.37      2.57 o 
   0   9   7       17.02       22.77      1.81 o 
   1   9   7        8.33        6.99      1.29 o 
   2   9   7       23.31       22.48      1.93 o 
   3   9   7        0.01        0.36      0.80 o 
   4   9   7        5.96        3.31      1.32 o 
   5   9   7        0.39        0.49      0.98 o 
   6   9   7        9.76        8.28      1.51 o 
   7   9   7        7.79       10.14      1.31 o 
   8   9   7       57.30       66.65      4.65 o 
   1  10   7        3.38        3.48      1.19 o 
   2  10   7        2.13        1.47      1.61 o 
   3  10   7        0.31        0.58      1.01 o 
   4  10   7       30.47       29.07      3.04 o 
   5  10   7        5.21        4.76      1.42 o 
   6  10   7        0.65        0.12      1.04 o 
   7  10   7        7.57        9.83      1.85 o 
  -5  -7   8      104.87      115.13     12.72 o 
  -4  -7   8       33.25       34.62      3.64 o 
  -3  -7   8      117.21      110.53      4.80 o 
  -2  -7   8       13.52       16.39      1.88 o 
  -1  -7   8        1.04        2.30      2.12 o 
   0  -7   8       21.89       24.86      4.95 o 
   1  -7   8        1.02        0.71      1.29 o 
   2  -7   8       29.49       34.54      3.57 o 
  -6  -6   8       35.97       30.07      2.21 o 
  -5  -6   8       24.00       27.15      1.87 o 
  -4  -6   8       20.39       21.19      2.09 o 
  -3  -6   8       30.87       31.82      3.07 o 
  -2  -6   8       33.65       29.38      1.91 o 
  -1  -6   8       38.56       34.62      3.09 o 
   0  -6   8       86.35       95.81      3.91 o 
   1  -6   8       14.97       20.82      2.64 o 
   2  -6   8       73.83       79.09      6.26 o 
   3  -6   8        9.60       14.53      2.43 o 
  -6  -5   8       39.80       40.39      2.38 o 
  -5  -5   8       23.49       22.38      1.60 o 
  -4  -5   8      194.42      208.16      4.78 o 
  -3  -5   8      122.41      130.09      3.52 o 
  -2  -5   8       87.01       90.38      2.64 o 
  -1  -5   8       18.10       15.87      1.46 o 
   0  -5   8        0.73        1.20      0.70 o 
   1  -5   8      238.65      243.17      5.05 o 
   2  -5   8       28.65       26.91      2.34 o 
   3  -5   8       79.70       79.71      4.35 o 
   4  -5   8       35.63       38.98      4.85 o 
   5  -5   8       17.15       18.38      3.84 o 
  -7  -4   8       46.64       51.06      3.62 o 
  -6  -4   8       35.18       36.46      3.33 o 
  -5  -4   8       60.60       67.26      2.24 o 
  -4  -4   8       41.09       43.48      1.83 o 
  -3  -4   8        1.61        2.58      0.77 o 
  -2  -4   8      208.40      211.57      5.02 o 
  -1  -4   8       26.58       18.74      1.07 o 
   0  -4   8        1.60        1.31      0.44 o 
   1  -4   8      526.44      524.09      8.05 o 
   2  -4   8       54.09       51.74      2.08 o 
   3  -4   8      116.24      119.69      4.07 o 
   4  -4   8       27.84       28.30      2.70 o 
   5  -4   8        0.36       -1.62      1.41 o 
   6  -4   8       26.50       32.32      4.65 o 
  -7  -3   8       42.10       48.48      4.24 o 
  -6  -3   8        3.18        4.09      1.49 o 
  -5  -3   8        0.33        0.60      0.49 o 
  -4  -3   8       72.65       70.20      3.97 o 
  -3  -3   8      102.10       93.91      2.55 o 
  -2  -3   8      225.98      228.16      3.59 o 
  -1  -3   8       50.41       50.18      1.63 o 
   0  -3   8      220.80      208.85      4.18 o 
   1  -3   8       80.58       83.19      1.75 o 
   2  -3   8       42.81       36.84      1.77 o 
   3  -3   8      161.56      164.71      3.35 o 
   4  -3   8       40.62       37.85      2.27 o 
   5  -3   8        0.19        1.41      1.14 o 
   6  -3   8       10.39       12.12      3.23 o 
  -7  -2   8       12.88       10.70      3.03 o 
  -6  -2   8       69.92       67.20      3.13 o 
  -5  -2   8        3.46        3.15      1.12 o 
  -4  -2   8       21.28       20.34      0.99 o 
  -3  -2   8      285.07      268.48      4.10 o 
  -2  -2   8      334.63      294.02      3.97 o 
  -1  -2   8      550.77      578.59      6.03 o 
   0  -2   8      810.46      785.73      8.24 o 
   1  -2   8        2.95        2.68      0.46 o 
   2  -2   8        0.03       -0.13      0.32 o 
   3  -2   8      109.52      102.80      2.47 o 
   4  -2   8       17.91       21.50      1.23 o 
   5  -2   8        0.71       -0.04      0.62 o 
   6  -2   8        0.12       -1.01      1.41 o 
   7  -2   8       88.85       86.85      7.07 o 
  -7  -1   8      110.66      107.05      7.68 o 
  -6  -1   8       48.78       49.05      3.88 o 
  -5  -1   8        4.49        5.87      1.60 o 
  -4  -1   8      171.52      166.75      3.72 o 
  -3  -1   8       62.85       62.31      2.10 o 
  -2  -1   8      324.47      303.31      3.95 o 
  -1  -1   8       67.17       69.23      1.63 o 
   0  -1   8      218.12      199.19      4.44 o 
   1  -1   8       20.52       18.67      0.96 o 
   2  -1   8      554.62      552.89      6.18 o 
   3  -1   8      109.05      107.09      2.12 o 
   4  -1   8       35.61       30.43      1.64 o 
   5  -1   8      145.95      147.22      3.44 o 
   6  -1   8       54.42       58.05      2.69 o 
   7  -1   8       21.84       20.00      3.84 o 
   8  -1   8        0.80        5.45      2.83 o 
  -7   0   8        2.03        1.21      2.02 o 
  -6   0   8        0.69        0.61      1.26 o 
  -5   0   8       16.19       19.22      2.38 o 
  -4   0   8       28.11       31.08      1.95 o 
  -3   0   8      122.49      113.16      2.76 o 
  -2   0   8       93.79       89.56      2.00 o 
  -1   0   8      699.61      771.00      5.67 o 
   0   0   8      105.21      112.39      1.62 o 
   1   0   8      163.78      169.02      2.36 o 
   2   0   8       40.49       47.50      1.16 o 
   3   0   8      126.10      133.24      2.58 o 
   4   0   8      166.27      186.22      2.89 o 
   5   0   8       40.70       40.74      1.12 o 
   6   0   8        3.49        4.58      0.82 o 
   7   0   8       17.47       15.81      1.68 o 
   8   0   8       99.50      106.85      7.88 o 
  -7   1   8       11.07       12.93      3.23 o 
  -6   1   8       10.29        9.38      2.09 o 
  -5   1   8      210.37      204.52     14.74 o 
  -4   1   8       33.34       31.46      2.46 o 
  -3   1   8        2.89        2.10      0.73 o 
  -2   1   8      232.96      250.74      3.78 o 
  -1   1   8       22.95       13.32      0.67 o 
   0   1   8     2936.64     2941.58     22.28 o 
   1   1   8        0.05        0.18      0.22 o 
   2   1   8      116.91       92.34      1.77 o 
   3   1   8      125.55      122.13      2.17 o 
   4   1   8        0.50        0.31      0.29 o 
   5   1   8        1.47        1.60      0.39 o 
   6   1   8      114.59      114.40      2.41 o 
   7   1   8      102.33       94.08      3.00 o 
   8   1   8        9.26        8.12      1.25 o 
   9   1   8        3.11        1.21      1.31 o 
  -6   2   8        0.22       -0.20      1.41 o 
  -5   2   8       61.46       55.70      3.62 o 
  -4   2   8      295.67      281.71      8.01 o 
  -3   2   8      713.55      716.61     13.52 o 
  -2   2   8       79.62       78.09      2.34 o 
  -1   2   8       58.23       54.67      1.24 o 
   0   2   8      534.63      548.60      5.47 o 
   1   2   8      151.76      145.41      2.05 o 
   2   2   8        3.83        5.19      0.37 o 
   3   2   8       39.93       26.23      0.91 o 
   4   2   8       17.17       19.65      0.86 o 
   5   2   8      108.48      109.73      2.05 o 
   6   2   8       21.07       21.86      1.00 o 
   7   2   8        1.07        1.47      0.44 o 
   8   2   8        0.10       -0.40      0.69 o 
   9   2   8        0.05       -0.61      0.97 o 
  -6   3   8       73.43       68.67      5.25 o 
  -5   3   8       28.03       31.74      2.84 o 
  -4   3   8       14.07       20.74      2.20 o 
  -3   3   8        7.45        5.06      1.09 o 
  -2   3   8      137.90      132.87      3.64 o 
  -1   3   8        1.67        2.91      0.52 o 
   0   3   8      297.81      306.91      4.02 o 
   1   3   8       50.83       50.24      1.86 o 
   2   3   8      120.18      116.07      1.90 o 
   3   3   8      106.81      108.52      1.53 o 
   4   3   8        0.10        0.74      0.30 o 
   5   3   8        8.67       11.28      0.69 o 
   6   3   8       55.38       53.87      1.65 o 
   7   3   8      210.24      190.18      4.32 o 
   8   3   8      127.87      136.23      3.51 o 
   9   3   8       29.40       26.94      2.65 o 
  -5   4   8        1.80        2.51      1.72 o 
  -4   4   8        3.08        4.83      1.38 o 
  -3   4   8      311.54      300.52      6.26 o 
  -2   4   8      468.31      453.64      8.05 o 
  -1   4   8       24.48       26.22      1.51 o 
   0   4   8       16.57       14.96      1.24 o 
   1   4   8      152.65      160.13      3.18 o 
   2   4   8        8.42        7.06      0.52 o 
   3   4   8      490.18      451.37      5.36 o 
   4   4   8      292.29      301.19      5.53 o 
   5   4   8      299.96      289.94      4.00 o 
   6   4   8      338.74      341.43      4.65 o 
   7   4   8        5.59        3.85      0.82 o 
   8   4   8       53.02       55.15      3.19 o 
   9   4   8        0.02        0.30      0.70 o 
  -5   5   8       21.79       22.22      2.83 o 
  -4   5   8       93.94       94.11      4.13 o 
  -3   5   8       68.78       69.86      3.30 o 
  -2   5   8      332.28      322.91     20.30 o 
  -1   5   8      235.55      226.48      4.81 o 
   0   5   8       14.92       16.71      1.31 o 
   1   5   8      242.91      246.02      6.33 o 
   2   5   8      719.66      729.83     12.30 o 
   3   5   8      268.16      258.93      5.01 o 
   4   5   8       15.28       17.03      1.60 o 
   5   5   8        2.27        2.43      0.48 o 
   6   5   8        9.59       10.48      0.79 o 
   7   5   8       15.27       15.22      1.43 o 
   8   5   8       44.33       45.45      2.15 o 
   9   5   8       11.59       11.35      2.29 o 
  -4   6   8       17.37       19.19      2.22 o 
  -3   6   8       45.25       44.64      2.83 o 
  -2   6   8       31.40       30.64      3.94 o 
  -1   6   8       29.95       33.81      1.76 o 
   0   6   8       10.72       11.90      1.57 o 
   1   6   8        0.45        0.74      0.78 o 
   2   6   8       45.95       41.32      2.16 o 
   3   6   8      141.18      136.50      4.03 o 
   4   6   8      274.92      251.08      4.70 o 
   5   6   8      500.00      481.71      6.69 o 
   6   6   8       82.52       81.30      2.17 o 
   7   6   8       91.92       86.74      2.44 o 
   8   6   8        1.90        2.24      0.82 o 
   9   6   8       42.32       42.38      2.50 o 
  -3   7   8       18.72       17.98      1.82 o 
  -2   7   8        0.88        0.81      0.72 o 
  -1   7   8       77.01       69.16      4.54 o 
   0   7   8       91.25       81.82      7.07 o 
   1   7   8       81.62       67.48      3.25 o 
   2   7   8       85.14       83.20      3.15 o 
   3   7   8       24.63       30.43      2.06 o 
   4   7   8       68.96       58.14      3.05 o 
   5   7   8      221.17      200.88      6.78 o 
   6   7   8      213.78      218.86      4.63 o 
   7   7   8      119.84      125.28      5.58 o 
   8   7   8       11.93       13.32      1.19 o 
   9   7   8        2.38        1.74      0.92 o 
  -1   8   8        1.47        1.27      0.86 o 
   0   8   8       20.60       20.12      1.87 o 
   1   8   8       11.14       12.31      1.46 o 
   2   8   8       12.45       17.77      1.71 o 
   3   8   8       33.13       33.53      2.28 o 
   4   8   8        5.40        9.19      1.47 o 
   5   8   8       78.09       74.32      3.38 o 
   6   8   8      117.90      104.92      4.99 o 
   7   8   8        0.35       -0.26      0.71 o 
   8   8   8       19.55       20.80      2.83 o 
   9   8   8        0.71        3.03      1.62 o 
  -1   9   8       22.92       23.63      4.24 o 
   0   9   8       15.43       15.34      1.79 o 
   1   9   8       57.95       56.21      2.86 o 
   2   9   8        4.27        6.27      1.29 o 
   3   9   8       65.97       62.73      3.17 o 
   4   9   8        0.65       -0.07      0.80 o 
   5   9   8        0.18       -0.72      0.88 o 
   6   9   8       14.73       16.66      1.98 o 
   7   9   8        0.99        1.93      1.35 o 
   8   9   8       55.38       63.42      4.65 o 
   1  10   8       15.19       18.02      1.95 o 
   2  10   8        2.16        1.87      1.10 o 
   3  10   8        1.25        1.53      1.08 o 
   4  10   8        5.71        7.57      1.79 o 
   5  10   8        0.24        0.85      0.98 o 
   6  10   8       30.32       36.64      2.84 o 
   7  10   8       11.02       11.37      1.98 o 
  -3  -7   9       54.45       67.89      3.92 o 
  -2  -7   9       58.28       58.18      3.69 o 
  -1  -7   9       11.58       13.93      1.86 o 
   0  -7   9       13.83       13.77      4.34 o 
  -5  -6   9      102.54      112.47      3.61 o 
  -4  -6   9       12.20       10.85      1.65 o 
  -3  -6   9       42.52       40.48      1.97 o 
  -2  -6   9       69.09       72.81      3.83 o 
  -1  -6   9        0.03       -1.04      0.70 o 
   0  -6   9       65.23       58.39      2.62 o 
   1  -6   9       28.27       27.64      3.13 o 
   2  -6   9       45.74       56.29      4.13 o 
   3  -6   9       94.93       99.99      8.89 o 
  -6  -5   9        1.57        2.02      1.21 o 
  -5  -5   9       93.04       94.89      3.16 o 
  -4  -5   9        0.43        0.25      0.68 o 
  -3  -5   9        0.83        0.27      1.01 o 
  -2  -5   9       83.28       89.65      2.82 o 
  -1  -5   9       77.53       84.92      4.46 o 
   0  -5   9      320.15      315.92      6.12 o 
   1  -5   9      156.51      143.10      3.84 o 
   2  -5   9        0.39       -0.13      0.85 o 
   3  -5   9        0.01       -1.11      1.00 o 
   4  -5   9        2.34        7.07      2.83 o 
  -6  -4   9       24.57       18.38      2.83 o 
  -5  -4   9        0.85        0.48      1.31 o 
  -4  -4   9      152.62      160.62      4.04 o 
  -3  -4   9       22.07       25.05      1.63 o 
  -2  -4   9        8.57       10.62      1.79 o 
  -1  -4   9       39.20       41.96      1.62 o 
   0  -4   9       17.91       18.60      1.02 o 
   1  -4   9       99.75       98.28      2.97 o 
   2  -4   9        3.06        2.40      0.81 o 
   3  -4   9      138.55      135.65      4.51 o 
   4  -4   9       55.18       55.54      7.47 o 
   5  -4   9       41.37       44.84      5.45 o 
  -6  -3   9       79.46       86.83      4.41 o 
  -5  -3   9       51.65       54.10      2.66 o 
  -4  -3   9        0.23        0.38      0.53 o 
  -3  -3   9        3.86        3.30      0.69 o 
  -2  -3   9        4.91        8.27      1.02 o 
  -1  -3   9       81.70       74.30      2.52 o 
   0  -3   9      148.84      152.44      3.01 o 
   1  -3   9      354.71      355.79      5.16 o 
   2  -3   9      166.72      153.04      4.98 o 
   3  -3   9        9.96       12.58      1.20 o 
   4  -3   9       61.15       53.96      2.78 o 
   5  -3   9        3.32        7.68      2.63 o 
   6  -3   9       59.05       52.92      5.66 o 
  -7  -2   9       26.82       33.93      5.05 o 
  -6  -2   9        0.40        0.30      0.98 o 
  -5  -2   9        6.20        7.85      1.32 o 
  -4  -2   9       48.95       50.23      2.52 o 
  -3  -2   9       17.00       15.26      0.99 o 
  -2  -2   9       67.57       64.01      1.83 o 
  -1  -2   9      246.69      233.39      3.48 o 
   0  -2   9      398.69      356.64      4.69 o 
   1  -2   9      255.49      255.24      4.03 o 
   2  -2   9      323.16      337.67      4.41 o 
   3  -2   9        2.84        4.58      0.75 o 
   4  -2   9        2.15        2.87      0.68 o 
   5  -2   9        3.42        4.34      0.89 o 
   6  -2   9       10.78       12.72      3.23 o 
   7  -2   9        0.04       -1.01      1.82 o 
  -7  -1   9       17.98       13.13      3.64 o 
  -6  -1   9       23.23       26.75      3.19 o 
  -5  -1   9      165.05      157.82      6.41 o 
  -4  -1   9        1.02        0.82      0.58 o 
  -3  -1   9       29.66       29.14      1.59 o 
  -2  -1   9       11.60        7.86      0.68 o 
  -1  -1   9       33.07       34.86      1.28 o 
   0  -1   9      342.86      325.06      4.53 o 
   1  -1   9       62.98       50.67      1.45 o 
   2  -1   9      271.06      268.66      5.64 o 
   3  -1   9        0.21        0.16      0.33 o 
   4  -1   9       10.82       11.77      0.83 o 
   5  -1   9        9.30        7.38      0.97 o 
   6  -1   9      103.22      110.16      5.16 o 
   7  -1   9       96.26       99.98      7.47 o 
   8  -1   9       51.46       54.53      6.26 o 
  -6   0   9      113.38      122.30      5.89 o 
  -5   0   9       24.42       27.95      2.96 o 
  -4   0   9       59.74       53.18      2.62 o 
  -3   0   9        2.41        2.15      0.64 o 
  -2   0   9      195.57      190.35      5.46 o 
  -1   0   9      530.52      512.44      5.22 o 
   0   0   9      112.73      113.34      2.04 o 
   1   0   9      306.74      310.69      4.00 o 
   2   0   9      379.30      374.99      4.26 o 
   3   0   9      347.82      340.20      4.45 o 
   4   0   9      115.69      120.04      2.49 o 
   5   0   9       34.75       36.62      1.20 o 
   6   0   9       30.71       30.60      2.31 o 
   7   0   9        0.11        1.30      0.86 o 
   8   0   9       12.45       15.35      3.84 o 
  -6   1   9       30.24       27.47      4.04 o 
  -5   1   9       87.99       87.71      4.71 o 
  -4   1   9       29.21       27.64      1.92 o 
  -3   1   9       84.00       78.24      3.02 o 
  -2   1   9       52.13       63.47      2.64 o 
  -1   1   9      400.69      396.41      8.43 o 
   0   1   9      474.57      511.16      9.37 o 
   1   1   9       96.24       78.70      1.55 o 
   2   1   9      154.31      152.54      3.11 o 
   3   1   9      191.91      183.62      2.90 o 
   4   1   9        9.64        9.92      0.70 o 
   5   1   9       36.38       34.13      1.13 o 
   6   1   9      223.01      228.18      3.81 o 
   7   1   9       62.79       57.26      2.42 o 
   8   1   9       51.29       55.44      2.94 o 
   9   1   9       49.42       58.37      4.65 o 
  -6   2   9        0.12       -1.21      1.41 o 
  -5   2   9      309.65      311.90     25.55 o 
  -4   2   9        0.18        0.56      1.04 o 
  -3   2   9      357.39      329.88      7.94 o 
  -2   2   9      723.82      691.22     11.29 o 
  -1   2   9      492.86      480.59      9.61 o 
   0   2   9      421.06      457.97      5.24 o 
   1   2   9       35.52       33.32      1.19 o 
   2   2   9       96.34      101.41      1.73 o 
   3   2   9      224.74      241.88      3.40 o 
   4   2   9       27.34       28.45      1.13 o 
   5   2   9       34.11       28.82      1.19 o 
   6   2   9      181.38      184.70      5.06 o 
   7   2   9        0.25        0.84      0.42 o 
   8   2   9       22.38       16.84      1.94 o 
   9   2   9       15.79       17.91      2.28 o 
  -5   3   9       87.79       90.21      7.07 o 
  -4   3   9      145.34      141.62      5.56 o 
  -3   3   9      139.68      140.76      4.16 o 
  -2   3   9        0.36        0.04      0.62 o 
  -1   3   9       38.80       36.41      1.53 o 
   0   3   9        7.21        7.97      1.17 o 
   1   3   9        1.81        3.92      0.48 o 
   2   3   9       48.23       48.66      1.45 o 
   3   3   9      465.30      463.67      4.98 o 
   4   3   9       15.00       15.81      0.87 o 
   5   3   9      223.04      226.77      3.80 o 
   6   3   9       27.70       25.82      1.77 o 
   7   3   9        7.49        9.75      1.68 o 
   8   3   9       20.19       21.06      1.47 o 
   9   3   9       24.82       18.51      2.32 o 
  -5   4   9        6.12        6.67      2.02 o 
  -4   4   9        1.51        1.01      1.62 o 
  -3   4   9        1.22        1.53      0.84 o 
  -2   4   9        0.16       -0.47      0.58 o 
  -1   4   9      392.68      381.05      6.98 o 
   0   4   9      539.33      521.27      8.85 o 
   1   4   9        0.81        0.57      0.56 o 
   2   4   9       91.06       90.63      2.31 o 
   3   4   9       23.10       27.71      1.39 o 
   4   4   9       27.50       27.77      1.13 o 
   5   4   9      223.00      210.13      3.28 o 
   6   4   9      133.21      139.20      2.91 o 
   7   4   9       89.02       83.88      3.14 o 
   8   4   9      110.27      116.55      3.46 o 
   9   4   9        6.45        9.49      1.22 o 
  -4   5   9        1.09        1.82      1.41 o 
  -3   5   9       44.19       45.17      2.94 o 
  -2   5   9      256.11      255.39      6.58 o 
  -1   5   9       59.42       59.84      3.25 o 
   0   5   9      644.35      597.78      9.99 o 
   1   5   9      249.52      217.27      5.07 o 
   2   5   9        7.20        8.63      1.20 o 
   3   5   9        2.64        3.72      0.68 o 
   4   5   9      238.72      259.82      4.80 o 
   5   5   9      415.30      404.75      6.58 o 
   6   5   9       20.96       18.60      1.16 o 
   7   5   9       34.16       31.95      2.63 o 
   8   5   9       44.56       44.39      2.20 o 
   9   5   9        5.87        7.97      1.59 o 
  -3   6   9        6.43        6.87      1.62 o 
  -2   6   9        0.97        1.96      0.97 o 
  -1   6   9       67.63       66.31      3.06 o 
   0   6   9        3.35        5.21      0.97 o 
   1   6   9       34.81       25.26      1.75 o 
   2   6   9       68.44       75.26      2.98 o 
   3   6   9       15.66       14.81      1.51 o 
   4   6   9       44.80       45.12      2.49 o 
   5   6   9       73.00       78.60      4.20 o 
   6   6   9       61.10       56.74      2.62 o 
   7   6   9       78.64       81.51      2.58 o 
   8   6   9      150.58      147.73      4.40 o 
   9   6   9        3.18        4.70      1.21 o 
  -3   7   9        5.00        4.85      1.41 o 
  -2   7   9        1.14        1.98      0.88 o 
  -1   7   9       16.22       15.38      1.71 o 
   0   7   9       21.60       22.85      2.02 o 
   1   7   9       10.25        9.87      1.49 o 
   2   7   9       46.09       38.11      2.67 o 
   3   7   9      165.57      139.15      5.20 o 
   4   7   9        0.78        0.89      0.92 o 
   5   7   9      273.31      277.34      8.20 o 
   6   7   9        4.71        3.79      1.03 o 
   7   7   9       57.12       48.68      2.50 o 
   8   7   9       50.34       58.98      4.24 o 
   9   7   9      117.88      131.13      4.22 o 
  -1   8   9        2.56        3.84      1.08 o 
   0   8   9        1.41        1.54      1.62 o 
   1   8   9       15.24       17.15      2.93 o 
   2   8   9       98.93      106.50      4.56 o 
   3   8   9       11.39       15.56      2.07 o 
   4   8   9        0.00        1.13      0.97 o 
   5   8   9       34.18       29.22      2.85 o 
   6   8   9       56.34       58.82      3.91 o 
   7   8   9       74.58       81.73      3.65 o 
   8   8   9       53.99       42.82      3.84 o 
   0   9   9       58.58       66.42      3.43 o 
   1   9   9       17.34       17.11      2.13 o 
   2   9   9        0.20        0.05      1.12 o 
   3   9   9      128.12      120.65      4.40 o 
   4   9   9        0.55        1.41      1.01 o 
   5   9   9       15.12       15.84      2.42 o 
   6   9   9        0.54        0.19      1.06 o 
   7   9   9        0.67        0.64      1.21 o 
   8   9   9       15.68       12.93      2.63 o 
   2  10   9       10.38        9.17      1.57 o 
   3  10   9       14.24       16.49      2.02 o 
   4  10   9        1.68        0.87      0.97 o 
   5  10   9        0.00       -0.33      0.89 o 
   6  10   9        1.34       -0.38      1.48 o 
   7  10   9        2.14        3.84      1.71 o 
  -4  -6  10       10.66       11.33      1.74 o 
  -3  -6  10       11.82       10.71      1.57 o 
  -2  -6  10       61.08       61.02      3.69 o 
  -1  -6  10        5.51        3.03      1.43 o 
   0  -6  10        3.44        4.28      1.37 o 
   1  -6  10        0.19        0.86      1.31 o 
   2  -6  10       17.71       15.92      3.13 o 
  -5  -5  10      381.44      412.21      7.78 o 
  -4  -5  10        2.84        4.50      1.41 o 
  -3  -5  10       16.66       13.36      1.36 o 
  -2  -5  10       35.18       42.37      2.03 o 
  -1  -5  10        3.75        2.32      1.21 o 
   0  -5  10      234.70      240.13      5.33 o 
   1  -5  10       80.91       95.97      3.26 o 
   2  -5  10       86.56       93.51      4.97 o 
   3  -5  10        0.91        1.86      1.35 o 
  -5  -4  10       29.82       27.23      1.62 o 
  -4  -4  10       68.43       76.84      2.76 o 
  -3  -4  10        0.30       -0.34      0.58 o 
  -2  -4  10       26.50       29.51      2.10 o 
  -1  -4  10        2.26        3.32      0.77 o 
   0  -4  10       20.15       17.61      1.10 o 
   1  -4  10       29.46       28.39      1.86 o 
   2  -4  10       52.47       53.47      2.40 o 
   3  -4  10        0.03        0.92      0.89 o 
   4  -4  10        9.47        7.32      1.84 o 
   5  -4  10       43.52       40.40      5.45 o 
  -6  -3  10        7.29        6.67      1.83 o 
  -5  -3  10       45.66       51.64      3.33 o 
  -4  -3  10      118.80      127.42      4.02 o 
  -3  -3  10       43.91       41.74      2.35 o 
  -2  -3  10       28.11       26.85      1.63 o 
  -1  -3  10       80.04       79.20      5.48 o 
   0  -3  10        1.12        1.16      0.54 o 
   1  -3  10        9.91       11.13      0.92 o 
   2  -3  10      116.66      110.58      3.22 o 
   3  -3  10      299.03      292.30      5.73 o 
   4  -3  10        1.11        1.13      0.72 o 
   5  -3  10        1.74        2.42      2.22 o 
   6  -3  10       40.70       49.48      5.86 o 
  -6  -2  10      107.26      110.54      4.26 o 
  -5  -2  10       33.93       35.70      2.40 o 
  -4  -2  10        2.60        2.21      0.77 o 
  -3  -2  10       16.51       17.60      1.05 o 
  -2  -2  10      112.22      118.32      2.64 o 
  -1  -2  10        6.55        7.68      1.22 o 
   0  -2  10       52.74       51.92      1.82 o 
   1  -2  10      314.57      299.42      4.63 o 
   2  -2  10      401.67      378.98      4.95 o 
   3  -2  10       45.32       45.03      1.62 o 
   4  -2  10      247.69      250.07      6.85 o 
   5  -2  10       11.14       10.24      1.26 o 
   6  -2  10        2.21        2.42      2.42 o 
   7  -2  10        8.04       10.30      3.64 o 
  -6  -1  10       29.31       30.90      4.65 o 
  -5  -1  10       34.61       39.86      6.36 o 
  -4  -1  10        4.28        3.01      0.88 o 
  -3  -1  10      315.01      306.73      6.41 o 
  -2  -1  10        3.23        3.32      0.55 o 
  -1  -1  10        0.89        2.05      0.82 o 
   0  -1  10       87.36       78.04      2.19 o 
   1  -1  10       68.57       65.47      1.76 o 
   2  -1  10      109.96      108.66      2.44 o 
   3  -1  10       71.80       60.91      2.18 o 
   4  -1  10        0.31        0.30      0.39 o 
   5  -1  10       12.59        9.86      1.15 o 
   6  -1  10        2.71        2.98      1.08 o 
   7  -1  10        3.45        6.67      3.03 o 
  -6   0  10      107.62      116.54      7.88 o 
  -5   0  10       75.81       77.76      4.65 o 
  -4   0  10        0.01        0.61      0.76 o 
  -3   0  10        0.03       -0.19      0.52 o 
  -2   0  10      163.94      151.65      3.76 o 
  -1   0  10      104.62      107.50      1.97 o 
   0   0  10      171.86      173.28      4.54 o 
   1   0  10      120.43      109.37      2.12 o 
   2   0  10      252.10      253.70      4.03 o 
   3   0  10      132.38      124.97      2.87 o 
   4   0  10        8.56        7.99      0.73 o 
   5   0  10      182.84      174.48      4.82 o 
   6   0  10      125.59      125.26      4.13 o 
   7   0  10       39.82       45.90      2.67 o 
   8   0  10        7.82        9.78      3.23 o 
  -6   1  10       12.30       11.71      3.03 o 
  -5   1  10      133.73      127.28      5.92 o 
  -4   1  10       20.53       24.37      5.35 o 
  -3   1  10        8.26       10.87      1.42 o 
  -2   1  10      149.66      140.39      4.20 o 
  -1   1  10      250.72      244.18      4.56 o 
   0   1  10      389.91      387.64      6.89 o 
   1   1  10       27.37       25.86      1.29 o 
   2   1  10        0.22        0.33      0.37 o 
   3   1  10      156.50      149.43      2.68 o 
   4   1  10       52.90       51.87      1.72 o 
   5   1  10      480.54      484.39      5.74 o 
   6   1  10      100.35       97.21      2.16 o 
   7   1  10        0.28        0.20      1.00 o 
   8   1  10        3.05        3.23      1.82 o 
  -5   2  10        0.23       -1.41      1.21 o 
  -4   2  10        4.96        5.92      1.64 o 
  -3   2  10      311.45      294.17      6.65 o 
  -2   2  10        1.70        4.25      1.66 o 
  -1   2  10      247.96      231.84      6.43 o 
   0   2  10      362.87      326.12      5.97 o 
   1   2  10      863.01      831.37     12.12 o 
   2   2  10       98.28       94.19      2.20 o 
   3   2  10       28.47       25.21      1.24 o 
   4   2  10        0.98        1.36      0.47 o 
   5   2  10        1.43        2.23      0.68 o 
   6   2  10      415.30      414.59      6.98 o 
   7   2  10       11.28       10.20      1.72 o 
   8   2  10       15.12       19.26      2.23 o 
   9   2  10        5.88        3.43      2.02 o 
  -5   3  10        0.01       -1.41      1.21 o 
  -4   3  10       29.31       29.29      2.80 o 
  -3   3  10      124.00      118.09      3.87 o 
  -2   3  10      532.71      523.95     11.52 o 
  -1   3  10       84.30       80.62      2.76 o 
   0   3  10        0.01       -0.42      0.54 o 
   1   3  10       56.20       53.87      2.16 o 
   2   3  10        2.60        3.99      0.69 o 
   3   3  10      263.95      271.21      3.98 o 
   4   3  10       21.23       18.82      1.06 o 
   5   3  10      263.11      249.18      5.87 o 
   6   3  10       80.84       84.03      5.90 o 
   7   3  10       52.81       55.18      2.28 o 
   8   3  10       13.98       15.12      1.34 o 
   9   3  10        1.56       -0.55      1.06 o 
  -4   4  10       16.84       18.18      2.83 o 
  -3   4  10        4.68        3.13      1.02 o 
  -2   4  10        1.66        1.80      0.82 o 
  -1   4  10        6.16       10.36      1.49 o 
   0   4  10        9.79       12.05      1.24 o 
   1   4  10      417.66      391.31      7.50 o 
   2   4  10      539.57      511.80      7.44 o 
   3   4  10        8.21        8.94      1.09 o 
   4   4  10       86.92       92.40      2.09 o 
   5   4  10       61.50       60.45      2.11 o 
   6   4  10        0.05        0.23      0.66 o 
   7   4  10       54.60       57.83      4.04 o 
   8   4  10       24.54       26.56      1.74 o 
   9   4  10       13.63       17.19      1.48 o 
  -4   5  10       18.14       15.96      2.63 o 
  -3   5  10       14.17       14.34      2.22 o 
  -2   5  10       32.94       34.50      2.42 o 
  -1   5  10        7.33        6.23      1.29 o 
   0   5  10      228.84      229.37      5.30 o 
   1   5  10       17.52       24.33      2.26 o 
   2   5  10      477.26      418.88      8.15 o 
   3   5  10      785.87      731.98     12.26 o 
   4   5  10       24.16       25.65      1.57 o 
   5   5  10        2.59        2.24      0.49 o 
   6   5  10       87.08       90.45      2.42 o 
   7   5  10      231.51      219.59      7.63 o 
   8   5  10        0.01       -0.30      0.64 o 
   9   5  10        0.01       -0.29      1.01 o 
  -3   6  10       22.14       26.46      2.83 o 
  -2   6  10        2.47        3.95      1.12 o 
  -1   6  10       15.29       17.74      1.83 o 
   0   6  10       30.53       27.30      1.84 o 
   1   6  10       74.83       68.84      4.86 o 
   2   6  10        0.67        2.39      0.86 o 
   3   6  10       11.08       13.40      2.42 o 
   4   6  10      120.39      119.42     17.57 o 
   5   6  10       10.48       10.65      1.28 o 
   6   6  10       12.48        9.52      1.26 o 
   7   6  10       16.45       15.31      2.20 o 
   8   6  10      143.34      146.74      4.46 o 
   9   6  10       43.13       49.32      2.64 o 
  -2   7  10        3.26        5.08      1.41 o 
  -1   7  10       15.67       15.83      4.04 o 
   0   7  10       75.96       91.75      3.93 o 
   1   7  10        0.92        1.36      0.97 o 
   2   7  10        5.25        6.34      1.51 o 
   3   7  10       11.35        7.99      1.57 o 
   4   7  10       16.96       21.43      2.35 o 
   5   7  10      301.98      295.26      8.63 o 
   6   7  10        0.41        0.32      0.71 o 
   7   7  10        0.62       -1.07      0.71 o 
   8   7  10       25.40       28.08      3.03 o 
   9   7  10       12.21       12.55      1.45 o 
  -1   8  10       10.79       11.16      1.56 o 
   0   8  10       60.85       60.70      3.29 o 
   1   8  10        1.60        2.66      1.06 o 
   2   8  10       35.92       33.40      2.76 o 
   3   8  10       28.64       30.27      2.76 o 
   4   8  10        5.71        9.55      1.84 o 
   5   8  10      127.82      145.94     11.41 o 
   6   8  10       12.40       10.07      1.92 o 
   7   8  10        0.12        1.01      0.92 o 
   8   8  10       32.65       41.41      3.84 o 
   0   9  10        4.64        2.68      1.31 o 
   1   9  10        9.99       10.97      1.90 o 
   2   9  10      137.24      142.44      5.96 o 
   3   9  10       24.90       28.59      2.96 o 
   4   9  10        4.38        3.26      1.41 o 
   5   9  10       39.30       43.34      3.57 o 
   6   9  10        6.63        8.85      2.32 o 
   7   9  10        7.05        6.88      1.92 o 
   8   9  10       15.51       14.95      2.63 o 
   3  10  10        4.58        0.82      3.13 o 
   4  10  10        6.22        6.64      1.89 o 
   5  10  10        6.22        6.77      1.86 o 
   6  10  10        1.06        2.48      1.55 o 
  -2  -6  11       30.43       35.39      3.01 o 
  -1  -6  11       15.27       17.55      2.42 o 
   0  -6  11        2.92        2.53      1.49 o 
  -4  -5  11       25.22       30.69      2.95 o 
  -3  -5  11       77.49       86.55      3.12 o 
  -2  -5  11       11.31       13.69      1.44 o 
  -1  -5  11        0.07        0.81      1.14 o 
   0  -5  11        4.82        4.83      1.55 o 
   1  -5  11       65.04       63.62      4.85 o 
   2  -5  11       33.09       29.58      2.88 o 
   3  -5  11      111.14      117.35      5.92 o 
  -4  -4  11       46.21       49.29      2.48 o 
  -3  -4  11        0.21       -0.22      0.68 o 
  -2  -4  11       37.60       38.82      2.05 o 
  -1  -4  11        3.10        2.18      0.82 o 
   0  -4  11       27.11       26.98      1.84 o 
   1  -4  11      166.74      173.90     12.93 o 
   2  -4  11        8.95        7.10      1.21 o 
   3  -4  11        0.27       -0.27      0.88 o 
   4  -4  11        0.73        0.51      1.35 o 
  -5  -3  11        1.21        1.41      1.41 o 
  -4  -3  11        0.21        1.01      0.92 o 
  -3  -3  11       24.10       24.20      2.85 o 
  -2  -3  11      233.08      231.87      5.09 o 
  -1  -3  11        3.86        3.83      1.00 o 
   0  -3  11        3.46        3.14      0.84 o 
   1  -3  11       11.58       10.61      1.12 o 
   2  -3  11        4.59        4.18      1.11 o 
   3  -3  11        6.81        7.18      1.15 o 
   4  -3  11        0.52        0.57      0.79 o 
   5  -3  11      155.95      150.68      9.70 o 
  -5  -2  11      147.63      157.15      6.01 o 
  -4  -2  11      117.24      126.70      3.70 o 
  -3  -2  11        9.54       12.06      1.22 o 
  -2  -2  11        1.93        2.53      0.73 o 
  -1  -2  11      157.65      160.56      3.92 o 
   0  -2  11      128.80      129.48      3.62 o 
   1  -2  11       10.77       11.88      1.94 o 
   2  -2  11       49.95       49.64      1.60 o 
   3  -2  11      192.32      189.47      3.44 o 
   4  -2  11      128.77      135.27      3.70 o 
   5  -2  11       28.34       30.83      1.93 o 
   6  -2  11      147.80      143.81      9.49 o 
  -5  -1  11        0.02        1.31      1.43 o 
  -4  -1  11       13.46       17.55      1.57 o 
  -3  -1  11       49.24       59.91      3.62 o 
  -2  -1  11       42.14       39.58      1.38 o 
  -1  -1  11      218.96      218.51      4.07 o 
   0  -1  11      104.08       90.17      2.89 o 
   1  -1  11        0.16        0.07      0.73 o 
   2  -1  11      154.50      145.70      3.57 o 
   3  -1  11       11.63       11.46      0.96 o 
   4  -1  11       12.17       11.86      1.02 o 
   5  -1  11       58.94       59.73      2.42 o 
   6  -1  11        2.57        3.01      1.14 o 
   7  -1  11       20.75       23.35      2.69 o 
  -5   0  11       84.58       84.36      6.97 o 
  -4   0  11        7.34        9.07      1.46 o 
  -3   0  11      183.10      177.85      4.18 o 
  -2   0  11       17.64       13.42      1.22 o 
  -1   0  11       37.46       36.69      1.26 o 
   0   0  11       89.20       93.76      2.37 o 
   1   0  11       15.64       16.41      1.11 o 
   2   0  11        4.77        3.56      0.71 o 
   3   0  11      151.04      145.97      4.01 o 
   4   0  11        7.29        6.44      0.78 o 
   5   0  11       11.29       11.61      0.91 o 
   6   0  11        3.38        4.12      1.31 o 
   7   0  11       34.25       33.33      3.64 o 
  -5   1  11        0.42       -0.81      1.21 o 
  -4   1  11       67.63       60.94      4.11 o 
  -3   1  11      115.64      102.91      3.76 o 
  -2   1  11      110.25      121.36      6.61 o 
  -1   1  11        2.18        1.11      0.56 o 
   0   1  11      779.69      721.27     11.28 o 
   1   1  11        8.86        6.78      0.76 o 
   2   1  11      212.07      207.03      3.86 o 
   3   1  11       67.28       64.16      2.05 o 
   4   1  11       19.29       18.20      1.09 o 
   5   1  11      426.32      415.62      7.07 o 
   6   1  11       13.95       15.88      1.24 o 
   7   1  11      164.45      148.05      6.87 o 
   8   1  11       16.61       19.59      3.03 o 
  -5   2  11       25.48       22.42      3.64 o 
  -4   2  11       18.92       19.13      2.62 o 
  -3   2  11        1.33        3.86      1.05 o 
  -2   2  11       14.33       17.67      1.73 o 
  -1   2  11      222.22      217.20      7.78 o 
   0   2  11      429.69      400.99      7.22 o 
   1   2  11      606.93      569.83      9.35 o 
   2   2  11      313.14      285.96      4.53 o 
   3   2  11      245.72      241.74      4.90 o 
   4   2  11       30.31       25.58      1.46 o 
   5   2  11       71.32       75.78      2.77 o 
   6   2  11       25.63       28.71      2.42 o 
   7   2  11        0.54       -0.17      0.64 o 
   8   2  11       36.25       33.73      3.43 o 
  -4   3  11        0.40       -0.61      1.21 o 
  -3   3  11       22.51       24.35      2.03 o 
  -2   3  11      174.43      173.34      5.70 o 
  -1   3  11      108.55       99.66      4.21 o 
   0   3  11      224.28      214.33      5.17 o 
   1   3  11      106.31      105.69      2.76 o 
   2   3  11        0.01        0.26      0.51 o 
   3   3  11      216.59      208.94      5.60 o 
   4   3  11       19.48       21.25      1.20 o 
   5   3  11       38.56       38.70      1.68 o 
   6   3  11      113.00      121.57      3.31 o 
   7   3  11       48.64       48.59      2.50 o 
   8   3  11       30.56       31.95      1.52 o 
  -4   4  11       22.09       25.25      3.43 o 
  -3   4  11       28.47       27.86      2.76 o 
  -2   4  11       61.37       50.27      3.07 o 
  -1   4  11        7.60        8.91      1.49 o 
   0   4  11        0.10       -0.13      0.58 o 
   1   4  11        2.59        3.09      0.89 o 
   2   4  11        2.12        2.60      0.92 o 
   3   4  11      516.18      498.80      7.63 o 
   4   4  11      618.85      597.03     11.66 o 
   5   4  11       21.73       22.56      1.28 o 
   6   4  11       17.68       17.35      1.36 o 
   7   4  11       31.95       29.59      2.00 o 
   8   4  11        4.41        5.18      1.25 o 
   9   4  11       41.15       45.30      7.17 o 
  -3   5  11        5.98        4.44      1.82 o 
  -2   5  11        5.71        6.43      1.41 o 
  -1   5  11        4.33        3.28      1.92 o 
   0   5  11       36.84       35.46      2.12 o 
   1   5  11        7.88        8.41      1.24 o 
   2   5  11      385.48      383.30      7.84 o 
   3   5  11       22.45       22.47      2.11 o 
   4   5  11      368.37      355.47     13.33 o 
   5   5  11      351.69      330.53      6.78 o 
   6   5  11       29.58       28.17      1.57 o 
   7   5  11        2.42        1.61      0.81 o 
   8   5  11       20.36       23.25      4.75 o 
   9   5  11       27.86       26.96      2.14 o 
  -3   6  11        1.80        1.01      1.62 o 
  -2   6  11       12.51        9.22      1.64 o 
  -1   6  11       43.02       44.70      2.81 o 
   0   6  11        0.35        0.00      0.78 o 
   1   6  11       19.16       15.39      2.42 o 
   2   6  11        0.64        1.33      1.31 o 
   3   6  11      150.08      138.28      5.35 o 
   4   6  11       47.98       51.25      3.42 o 
   5   6  11        2.58        2.33      0.88 o 
   6   6  11        4.24        3.97      1.00 o 
   7   6  11       61.06       58.30      2.65 o 
   8   6  11        1.12        0.93      0.92 o 
   9   6  11        3.69        4.17      1.21 o 
  -2   7  11       14.15       11.31      2.22 o 
  -1   7  11       48.40       50.97      4.04 o 
   0   7  11       41.93       38.23      4.95 o 
   1   7  11        6.21        5.41      1.41 o 
   2   7  11        7.48        8.14      1.60 o 
   3   7  11       11.50       13.82      2.07 o 
   4   7  11       72.42       74.47      4.07 o 
   5   7  11        2.74        2.20      1.26 o 
   6   7  11       15.04       17.02      1.68 o 
   7   7  11        7.48        4.68      1.39 o 
   8   7  11       33.55       39.99      3.84 o 
   0   8  11       35.22       34.52      3.43 o 
   1   8  11        0.63        1.03      1.16 o 
   2   8  11       19.67       18.98      3.64 o 
   3   8  11        0.16        0.81      1.14 o 
   4   8  11        0.36        0.91      1.14 o 
   5   8  11       21.02       22.90      2.76 o 
   6   8  11       29.09       29.32      8.58 o 
   7   8  11       12.12       16.46      1.84 o 
   8   8  11       12.07       11.92      2.42 o 
   1   9  11       12.41       14.73      2.13 o 
   2   9  11        9.69        7.48      2.32 o 
   3   9  11       36.01       29.70      6.16 o 
   4   9  11       44.53       55.72      5.66 o 
   5   9  11       38.16       40.50      3.50 o 
   6   9  11       11.56       16.56      2.62 o 
   7   9  11       25.95       23.46      3.01 o 
   4  10  11        2.06        2.42      2.02 o 
   5  10  11        0.56       -0.20      1.82 o 
  -2  -5  12       34.86       35.84      2.45 o 
  -1  -5  12       57.59       62.52      3.73 o 
   0  -5  12       31.89       25.28      2.62 o 
   1  -5  12       38.77       35.87      3.05 o 
  -4  -4  12       61.19       66.21      3.27 o 
  -3  -4  12      120.95      130.41      3.85 o 
  -2  -4  12       17.69       23.61      1.74 o 
  -1  -4  12        7.67        7.73      1.18 o 
   0  -4  12        0.20        0.96      0.75 o 
   1  -4  12      245.34      242.65      7.32 o 
   2  -4  12        0.35        0.71      1.14 o 
   3  -4  12       41.47       49.68      4.34 o 
  -4  -3  12       56.06       47.97      3.15 o 
  -3  -3  12        4.61        3.65      0.87 o 
  -2  -3  12       62.02       61.65      3.39 o 
  -1  -3  12        2.36        3.83      0.94 o 
   0  -3  12      182.41      180.75      4.42 o 
   1  -3  12       99.95      103.84      3.47 o 
   2  -3  12       10.70       10.87      3.23 o 
   3  -3  12       17.34       15.23      2.07 o 
   4  -3  12        1.16       -0.75      1.27 o 
   5  -3  12       19.55       14.49      2.32 o 
  -5  -2  12        0.13       -1.16      1.19 o 
  -4  -2  12       27.97       24.94      2.33 o 
  -3  -2  12      112.25      118.32      4.65 o 
  -2  -2  12      197.11      201.91      5.68 o 
  -1  -2  12        2.39        2.59      0.86 o 
   0  -2  12        7.58        5.42      0.99 o 
   1  -2  12       60.88       59.84      4.27 o 
   2  -2  12       83.30       80.90      5.31 o 
   3  -2  12        0.54        0.36      0.56 o 
   4  -2  12       66.05       62.08      3.48 o 
   5  -2  12       20.09       22.08      2.27 o 
   6  -2  12       91.50       97.35      6.06 o 
  -5  -1  12        5.77        9.29      3.03 o 
  -4  -1  12       66.56       72.23      2.90 o 
  -3  -1  12        0.63        0.09      0.69 o 
  -2  -1  12      155.52      166.63      5.63 o 
  -1  -1  12       29.06       36.42      1.92 o 
   0  -1  12      113.54      114.85      3.20 o 
   1  -1  12      170.38      160.68      3.93 o 
   2  -1  12      122.98      115.58      4.53 o 
   3  -1  12       17.13       20.17      1.62 o 
   4  -1  12       35.36       30.49      4.24 o 
   5  -1  12        2.68        2.89      1.92 o 
   6  -1  12       25.88       27.27      3.23 o 
  -5   0  12        0.85        1.21      2.02 o 
  -4   0  12       37.63       36.03      4.44 o 
  -3   0  12       88.46       92.47      3.05 o 
  -2   0  12      117.46      112.90      4.20 o 
  -1   0  12      235.68      216.31      7.14 o 
   0   0  12       45.56       52.86      1.78 o 
   1   0  12       40.03       36.89      2.34 o 
   2   0  12       17.18       17.67      1.88 o 
   3   0  12       84.88       86.85      2.75 o 
   4   0  12        1.42        1.96      0.73 o 
   5   0  12        8.39        8.26      1.14 o 
   6   0  12       25.17       22.42      3.03 o 
   7   0  12       36.48       38.58      3.84 o 
  -5   1  12       64.98       62.21      5.86 o 
  -4   1  12        8.26        6.26      1.86 o 
  -3   1  12        4.88        4.77      1.19 o 
  -2   1  12      115.06      104.50      3.89 o 
  -1   1  12        5.63        4.72      0.90 o 
   0   1  12      413.67      437.90      6.82 o 
   1   1  12       21.37       18.90      1.02 o 
   2   1  12       31.60       29.04      1.30 o 
   3   1  12      160.51      148.23      3.15 o 
   4   1  12       36.75       32.37      1.82 o 
   5   1  12        0.07        0.97      0.71 o 
   6   1  12       33.98       36.31      2.15 o 
   7   1  12       48.02       56.35      4.44 o 
   8   1  12       68.23       75.34      5.25 o 
  -4   2  12        2.42        2.83      2.02 o 
  -3   2  12      154.86      147.33      6.35 o 
  -2   2  12       59.71       56.71      6.01 o 
  -1   2  12       74.40       56.69      3.35 o 
   0   2  12      412.65      424.63      7.84 o 
   1   2  12       89.45       76.52      2.84 o 
   2   2  12       71.95       62.60      1.85 o 
   3   2  12      220.54      202.59      4.08 o 
   4   2  12      280.57      274.64      5.41 o 
   5   2  12      314.24      315.51      6.05 o 
   6   2  12       79.53       85.43      3.88 o 
   7   2  12        0.11        0.28      0.81 o 
   8   2  12        4.15        4.24      2.02 o 
  -4   3  12       17.39       21.81      3.43 o 
  -3   3  12       71.53       71.86      3.34 o 
  -2   3  12        5.84        3.64      1.82 o 
  -1   3  12        5.06        3.30      1.21 o 
   0   3  12       14.66       22.15      1.79 o 
   1   3  12      141.23      135.88      3.32 o 
   2   3  12      147.33      144.77      4.92 o 
   3   3  12      137.86      140.71      2.76 o 
   4   3  12       24.65       27.72      1.45 o 
   5   3  12        6.63        8.22      1.11 o 
   6   3  12        3.18        4.86      0.95 o 
   7   3  12       20.86       18.96      1.82 o 
   8   3  12       32.99       36.93      1.67 o 
  -3   4  12        1.45        0.40      1.41 o 
  -2   4  12       33.77       37.73      3.13 o 
  -1   4  12       34.09       31.39      2.64 o 
   0   4  12       21.47       26.31      2.93 o 
   1   4  12       16.44       16.75      1.67 o 
   2   4  12       23.53       21.99      1.84 o 
   3   4  12        2.53        1.91      0.80 o 
   4   4  12       22.54       20.11      1.66 o 
   5   4  12      238.03      230.62      4.55 o 
   6   4  12      428.70      428.52      7.43 o 
   7   4  12        4.92        7.44      3.13 o 
   8   4  12       13.62       13.30      1.40 o 
  -3   5  12       73.95       69.68      5.25 o 
  -2   5  12        0.01       -0.68      0.92 o 
  -1   5  12        8.67        7.53      1.55 o 
   0   5  12        0.15        0.20      0.86 o 
   1   5  12        1.04        1.82      0.82 o 
   2   5  12       84.52       87.26      4.13 o 
   3   5  12        9.80        6.39      1.49 o 
   4   5  12      216.30      212.59      5.16 o 
   5   5  12      119.96      120.01      3.80 o 
   6   5  12      166.25      160.60      3.77 o 
   7   5  12      146.58      158.83      5.54 o 
   8   5  12        2.71        2.87      1.06 o 
  -2   6  12        5.41        5.65      1.62 o 
  -1   6  12        8.06        8.46      1.64 o 
   0   6  12       40.67       39.21      5.66 o 
   1   6  12        7.09        5.35      1.43 o 
   2   6  12       25.73       31.96      2.83 o 
   3   6  12        0.19        0.65      0.92 o 
   4   6  12       22.35       14.84      2.21 o 
   5   6  12       60.03       59.97      2.72 o 
   6   6  12        1.08        2.50      0.90 o 
   7   6  12        0.17       -0.99      0.82 o 
   8   6  12        5.78        5.54      1.16 o 
  -1   7  12      110.62      110.38      8.08 o 
   0   7  12        7.97        8.46      1.75 o 
   1   7  12       17.74       14.90      2.13 o 
   2   7  12        0.72       -0.10      1.00 o 
   3   7  12       22.09       21.53      2.43 o 
   4   7  12        8.44        9.83      2.83 o 
   5   7  12       65.43       72.16      4.20 o 
   6   7  12        5.73        7.65      1.28 o 
   7   7  12        3.03        2.42      1.14 o 
   8   7  12        8.85       10.50      2.42 o 
   0   8  12        6.88        7.57      1.79 o 
   1   8  12       34.04       36.60      3.13 o 
   2   8  12       21.06       24.32      2.83 o 
   3   8  12        0.73        0.83      1.06 o 
   4   8  12       19.13       21.68      5.96 o 
   5   8  12       52.00       54.01      3.93 o 
   6   8  12       35.46       33.17      5.05 o 
   7   8  12        2.46        3.63      1.11 o 
   2   9  12        0.93        1.51      1.43 o 
   3   9  12       57.33       64.50      4.20 o 
   4   9  12        0.20       -0.38      1.41 o 
   5   9  12        5.69        9.56      2.13 o 
   6   9  12       39.43       47.90      3.99 o 
  -2  -4  13        3.72        5.23      2.37 o 
  -1  -4  13       72.48       81.26      3.03 o 
   0  -4  13      127.46      134.06      3.73 o 
   1  -4  13       86.66       85.13      5.86 o 
   2  -4  13        0.12        0.71      1.29 o 
  -3  -3  13       37.46       40.83      2.10 o 
  -2  -3  13        0.01       -0.66      0.71 o 
  -1  -3  13        0.27       -0.59      0.71 o 
   0  -3  13        8.22        8.29      1.20 o 
   1  -3  13       87.78       85.90      4.35 o 
   2  -3  13      118.45      129.40      5.14 o 
   3  -3  13       41.40       41.64      3.10 o 
   4  -3  13       16.25       17.97      4.14 o 
  -4  -2  13        1.71        1.43      1.31 o 
  -3  -2  13        0.10        0.46      0.97 o 
  -2  -2  13       68.85       70.69      2.50 o 
  -1  -2  13      147.38      146.25      4.14 o 
   0  -2  13      157.41      166.30      4.21 o 
   1  -2  13       11.30       12.88      1.39 o 
   2  -2  13       15.66       15.58      1.72 o 
   3  -2  13       11.45       11.21      1.93 o 
   4  -2  13      105.63      102.75      4.51 o 
   5  -2  13       16.52       14.67      3.94 o 
  -4  -1  13        2.72        2.03      1.04 o 
  -3  -1  13       16.59       15.68      1.72 o 
  -2  -1  13       29.34       33.12      2.52 o 
  -1  -1  13        3.76        5.22      0.96 o 
   0  -1  13      126.09      132.78      3.58 o 
   1  -1  13        4.40        6.09      1.02 o 
   2  -1  13       67.90       65.61      2.56 o 
   3  -1  13       75.18       69.65      2.58 o 
   4  -1  13        7.63        7.62      0.97 o 
   5  -1  13       18.25       19.92      2.21 o 
   6  -1  13        3.58        4.04      2.02 o 
  -4   0  13       14.81       14.34      3.64 o 
  -3   0  13        4.30        4.53      1.31 o 
  -2   0  13      143.65      145.39      4.42 o 
  -1   0  13      216.28      209.45      5.40 o 
   0   0  13      104.27      125.99      4.26 o 
   1   0  13      100.36       95.15      2.86 o 
   2   0  13      167.16      152.84      3.88 o 
   3   0  13       89.43       83.74      2.82 o 
   4   0  13       22.67       20.81      1.50 o 
   5   0  13        5.73        6.77      1.03 o 
   6   0  13       18.33       25.25      3.23 o 
  -4   1  13       26.68       28.48      4.44 o 
  -3   1  13       17.68       19.68      2.15 o 
  -2   1  13       26.02       29.66      2.85 o 
  -1   1  13       63.35       64.41      3.29 o 
   0   1  13      176.69      165.59      3.82 o 
   1   1  13       64.63       63.40      1.86 o 
   2   1  13        0.27        0.29      0.50 o 
   3   1  13       13.73       15.83      1.14 o 
   4   1  13       11.12       10.39      1.18 o 
   5   1  13      106.51      103.28      6.73 o 
   6   1  13        0.44        0.59      0.71 o 
   7   1  13       30.24       24.84      3.23 o 
  -4   2  13        8.60        8.08      2.63 o 
  -3   2  13        6.35        5.83      1.39 o 
  -2   2  13        3.98        2.51      1.26 o 
  -1   2  13       34.03       28.08      7.78 o 
   0   2  13      147.97      140.96     10.18 o 
   1   2  13       30.88       25.43      1.90 o 
   2   2  13       17.28       19.12      1.62 o 
   3   2  13      109.95      100.57      2.67 o 
   4   2  13        8.86        8.46      1.18 o 
   5   2  13       50.30       49.73      2.25 o 
   6   2  13      536.68      528.03      9.42 o 
   7   2  13       23.56       26.01      1.94 o 
  -3   3  13       19.66       21.93      2.43 o 
  -2   3  13       50.88       44.76      3.28 o 
  -1   3  13       20.31       21.09      2.35 o 
   0   3  13        1.35        2.28      1.21 o 
   1   3  13        1.43        0.98      1.06 o 
   2   3  13       16.29       15.26      1.93 o 
   3   3  13      338.36      332.52      6.97 o 
   4   3  13       37.43       36.72      1.65 o 
   5   3  13      129.73      131.54      3.58 o 
   6   3  13       32.75       33.95      2.05 o 
   7   3  13       16.55       19.59      1.86 o 
   8   3  13        1.27        2.17      0.78 o 
  -3   4  13       20.45       20.20      3.43 o 
  -2   4  13        7.80        7.78      1.78 o 
  -1   4  13        4.95        3.76      2.42 o 
   0   4  13        9.52        6.54      4.04 o 
   1   4  13       28.27       32.63      2.50 o 
   2   4  13        3.90        6.57      1.57 o 
   3   4  13        2.02        1.52      0.88 o 
   4   4  13       83.67       80.85      3.17 o 
   5   4  13       23.15       24.43      2.81 o 
   6   4  13        0.13       -0.50      0.73 o 
   7   4  13       97.88      103.03      3.85 o 
   8   4  13      201.49      212.69      5.86 o 
  -2   5  13       91.89      116.05      6.36 o 
  -1   5  13       82.95       88.84      4.42 o 
   0   5  13       10.39       11.03      2.83 o 
   1   5  13        4.07        4.12      1.35 o 
   2   5  13        1.09        1.07      0.97 o 
   3   5  13       80.39       73.21      8.48 o 
   4   5  13       30.24       28.79      1.98 o 
   5   5  13       14.30       16.08      3.22 o 
   6   5  13      125.93      127.97      4.74 o 
   7   5  13       89.23       87.73      3.55 o 
   8   5  13      130.57      128.98      5.86 o 
  -1   6  13       13.18       14.64      2.07 o 
   0   6  13        4.43        5.65      1.62 o 
   1   6  13        2.66        3.23      1.29 o 
   2   6  13       61.65       53.44      3.84 o 
   3   6  13       23.20       22.17      2.52 o 
   4   6  13        2.71        4.70      1.55 o 
   5   6  13        3.57        5.23      1.15 o 
   6   6  13        6.25        6.13      1.25 o 
   7   6  13        5.33        4.76      1.35 o 
   8   6  13       36.88       38.58      3.84 o 
   0   7  13       68.57       83.06      4.34 o 
   1   7  13       11.67       12.07      2.00 o 
   2   7  13        0.05        1.56      1.21 o 
   3   7  13       18.36       19.34      2.50 o 
   4   7  13        7.10        5.65      1.64 o 
   5   7  13       94.15      101.53      9.19 o 
   6   7  13        7.17        6.20      1.25 o 
   7   7  13        1.08        2.02      1.14 o 
   1   8  13        1.40        1.12      1.26 o 
   2   8  13       10.57       11.82      2.18 o 
   3   8  13       39.01       32.67      3.14 o 
   4   8  13        0.74        0.07      1.06 o 
   5   8  13       54.67       54.71      3.99 o 
   6   8  13        4.82        2.65      1.51 o 
   7   8  13        6.49        8.13      1.52 o 
   3   9  13        7.11       12.72      3.23 o 
   4   9  13        3.58        4.24      2.42 o 
   5   9  13        6.37        8.49      2.07 o 
  -2  -3  14       22.31       26.46      2.29 o 
  -1  -3  14        6.53        7.49      1.25 o 
   0  -3  14       15.18       16.01      1.60 o 
   1  -3  14        1.08        2.05      0.92 o 
   2  -3  14       20.46       19.84      2.38 o 
  -3  -2  14        1.44       -0.20      1.62 o 
  -2  -2  14        8.29        9.53      1.75 o 
  -1  -2  14       37.70       36.29      2.37 o 
   0  -2  14       27.96       27.96      1.97 o 
   1  -2  14      153.01      152.47      4.13 o 
   2  -2  14      120.65      131.17      3.77 o 
   3  -2  14       16.29       17.90      2.23 o 
   4  -2  14        5.47        6.08      1.64 o 
  -3  -1  14      118.22      131.01      5.32 o 
  -2  -1  14        9.23        8.77      2.52 o 
  -1  -1  14       24.24       19.24      2.13 o 
   0  -1  14       55.60       69.72      2.66 o 
   1  -1  14       21.79       23.70      1.70 o 
   2  -1  14       44.32       46.95      3.88 o 
   3  -1  14        2.15        2.77      0.94 o 
   4  -1  14       13.25       12.96      1.24 o 
   5  -1  14       55.80       57.97      3.54 o 
  -3   0  14       15.37       10.81      1.93 o 
  -2   0  14       10.03       10.16      1.54 o 
  -1   0  14       13.85       14.44      1.63 o 
   0   0  14       74.11       88.84      4.02 o 
   1   0  14       82.06       84.83      5.90 o 
   2   0  14       87.48       88.07      2.98 o 
   3   0  14       67.27       65.72      2.60 o 
   4   0  14        0.74        0.25      0.73 o 
   5   0  14       32.40       33.19      2.03 o 
   6   0  14       27.99       31.71      3.64 o 
  -3   1  14       13.58       14.24      2.83 o 
  -2   1  14       61.49       63.48      4.65 o 
  -1   1  14       91.24       89.97      5.45 o 
   0   1  14       61.18       60.37      4.29 o 
   1   1  14        0.81        1.40      0.71 o 
   2   1  14       19.87       15.66      1.69 o 
   3   1  14       77.72       79.15      2.78 o 
   4   1  14        4.97        5.49      1.06 o 
   5   1  14       48.71       54.39      2.38 o 
   6   1  14        0.17        1.09      1.12 o 
  -3   2  14       12.56       10.94      2.13 o 
  -2   2  14        4.33        3.67      1.49 o 
  -1   2  14        0.11        0.00      1.06 o 
   0   2  14       34.56       29.39      2.10 o 
   1   2  14      201.92      180.26      5.88 o 
   2   2  14       24.98       21.76      1.88 o 
   3   2  14       38.57       33.05      1.75 o 
   4   2  14        1.10        0.28      0.73 o 
   5   2  14      282.28      281.18      5.08 o 
   6   2  14       35.97       39.63      2.12 o 
   7   2  14        0.02        1.41      1.01 o 
  -2   3  14       52.21       55.67      3.78 o 
  -1   3  14        7.46        6.30      2.12 o 
   0   3  14        6.61        6.16      1.71 o 
   1   3  14       45.21       45.31      3.34 o 
   2   3  14        0.08        0.79      0.73 o 
   3   3  14       66.69       66.01      2.99 o 
   4   3  14        7.58        8.70      1.96 o 
   5   3  14       83.57       84.35      2.86 o 
   6   3  14      178.81      192.74      4.71 o 
   7   3  14       16.41       15.90      1.47 o 
  -2   4  14       73.01       77.94      4.35 o 
  -1   4  14        8.71       10.34      2.00 o 
   0   4  14        7.84        9.96      1.92 o 
   1   4  14        3.89        2.78      1.31 o 
   2   4  14        6.54        7.16      1.78 o 
   3   4  14      126.61      131.98      5.26 o 
   4   4  14        3.28        3.75      1.00 o 
   5   4  14        6.26        6.16      1.45 o 
   6   4  14        5.84        7.06      1.12 o 
   7   4  14        8.29        8.51      1.82 o 
  -1   5  14        3.04        2.51      1.49 o 
   0   5  14       87.27       99.28      4.93 o 
   1   5  14       66.79       69.06      4.44 o 
   2   5  14        1.06        0.38      0.97 o 
   3   5  14        4.38        4.59      1.55 o 
   4   5  14        1.01        0.88      0.85 o 
   5   5  14       45.96       46.92      2.66 o 
   6   5  14        5.02        3.84      1.92 o 
   7   5  14        2.81        2.79      1.31 o 
   0   6  14        4.91        5.39      1.64 o 
   1   6  14       23.35       27.95      4.44 o 
   2   6  14        0.16        0.30      1.14 o 
   3   6  14       19.67       18.76      2.47 o 
   4   6  14       55.04       54.62      3.82 o 
   5   6  14       11.41       13.43      1.74 o 
   6   6  14        0.74       -0.74      0.82 o 
   7   6  14       28.02       32.37      3.23 o 
   1   7  14       33.52       33.88      5.15 o 
   2   7  14       48.36       59.34      3.99 o 
   3   7  14       25.41       25.85      3.84 o 
   4   7  14       23.64       22.20      2.76 o 
   5   7  14       51.42       50.21      9.09 o 
   6   7  14        0.01       -0.34      0.82 o 
   7   7  14        0.20        0.06      1.12 o 
   2   8  14       44.90       57.36      5.45 o 
   3   8  14        0.88        0.30      1.29 o 
   4   8  14       14.71       15.79      2.56 o 
   5   8  14      106.68      101.48      5.35 o 
   6   8  14        1.56        0.80      1.72 o 
  -1  -2  15       45.23       40.80      3.03 o 
   0  -2  15        1.86        3.22      0.94 o 
   1  -2  15        6.98        8.11      1.24 o 
   2  -2  15       20.99       22.31      2.08 o 
  -2  -1  15       43.59       49.18      3.35 o 
  -1  -1  15      151.72      156.85      5.82 o 
   0  -1  15       20.91       19.85      2.20 o 
   1  -1  15       19.29       19.48      1.62 o 
   2  -1  15       61.72       64.13      2.67 o 
   3  -1  15        4.02        4.32      1.03 o 
   4  -1  15       20.57       23.56      2.02 o 
  -2   0  15       43.32       40.40      3.06 o 
  -1   0  15        0.47        0.20      0.97 o 
   0   0  15        0.23        3.50      1.21 o 
   1   0  15        2.17        2.14      1.07 o 
   2   0  15       12.10       11.97      1.34 o 
   3   0  15      119.07      121.81      4.24 o 
   4   0  15       12.65       13.74      2.57 o 
   5   0  15       26.22       33.14      3.43 o 
  -2   1  15       54.37       60.02      4.20 o 
  -1   1  15       15.32       14.92      1.76 o 
   0   1  15      141.27      145.17      8.27 o 
   1   1  15        9.36       10.10      1.75 o 
   2   1  15        7.43        7.18      1.21 o 
   3   1  15       10.31        8.77      1.20 o 
   4   1  15       44.46       42.92      2.24 o 
   5   1  15      160.72      163.63      5.28 o 
   6   1  15        0.22       -0.20      1.21 o 
  -2   2  15        8.86        7.82      1.98 o 
  -1   2  15        0.42        0.76      1.21 o 
   0   2  15       83.28       79.93      2.83 o 
   1   2  15       57.29       56.07      2.40 o 
   2   2  15        4.62        4.24      1.08 o 
   3   2  15       55.19       57.01      3.32 o 
   4   2  15       38.44       34.13      1.69 o 
   5   2  15       14.90       15.66      1.32 o 
   6   2  15        5.19        6.13      1.22 o 
  -2   3  15       12.81       15.69      2.47 o 
  -1   3  15        0.10        2.05      1.41 o 
   0   3  15        3.30        4.63      1.55 o 
   1   3  15       48.86       43.79      3.56 o 
   2   3  15       15.95       15.17      1.76 o 
   3   3  15        0.07        1.12      1.07 o 
   4   3  15        0.73       -0.96      1.11 o 
   5   3  15        0.26        0.73      0.78 o 
   6   3  15       28.14       30.75      1.99 o 
  -1   4  15        0.25        1.39      1.35 o 
   0   4  15       24.84       34.39      3.19 o 
   1   4  15       11.14       10.58      2.22 o 
   2   4  15        1.92        2.83      1.43 o 
   3   4  15       20.82       23.60      2.91 o 
   4   4  15       32.94       34.66      2.79 o 
   5   4  15       46.43       55.34      3.94 o 
   6   4  15       22.95       22.61      1.64 o 
   7   4  15        0.96        1.41      1.62 o 
   0   5  15       17.52       18.38      2.64 o 
   1   5  15        0.01       -0.10      1.12 o 
   2   5  15      155.44      188.56      7.21 o 
   3   5  15       65.87       74.54      4.48 o 
   4   5  15        0.17        0.00      0.86 o 
   5   5  15        0.14        0.35      1.11 o 
   6   5  15        4.26        5.12      1.82 o 
   7   5  15       23.02       24.04      3.84 o 
   1   6  15       11.92       16.38      2.50 o 
   2   6  15       39.29       39.49      3.42 o 
   3   6  15       25.34       27.12      3.00 o 
   4   6  15        4.95        5.42      1.64 o 
   5   6  15        2.48        1.87      1.06 o 
   6   6  15        9.91       10.26      1.89 o 
   2   7  15       11.18       14.66      5.45 o 
   3   7  15       47.65       52.13      4.00 o 
   4   7  15      112.01      120.45      5.85 o 
   5   7  15       10.82       14.65      2.56 o 
   6   7  15        4.05        4.75      1.34 o 
   1  -1  16       81.70       84.83      4.65 o 
   0   0  16       67.72       78.51      4.12 o 
   1   0  16        0.08        0.00      0.97 o 
   2   0  16       21.31       19.12      1.70 o 
   3   0  16       21.79       21.27      1.69 o 
  -1   1  16       29.49       34.17      2.90 o 
   0   1  16      111.48      109.00      9.49 o 
   1   1  16       15.09       20.41      2.33 o 
   2   1  16        0.90        0.40      1.01 o 
   3   1  16       65.93       62.46      2.54 o 
   4   1  16        4.11        3.56      1.08 o 
  -1   2  16       27.81       26.57      3.13 o 
   0   2  16      122.12      117.47      3.60 o 
   1   2  16        6.14        4.04      1.05 o 
   2   2  16        3.77        3.69      1.06 o 
   3   2  16        0.10        0.14      0.77 o 
   4   2  16        0.49       -0.35      0.67 o 
   5   2  16       82.81       78.46      4.83 o 
   0   3  16      110.92      125.32      8.99 o 
   1   3  16        6.66        6.75      1.94 o 
   2   3  16        6.04        6.96      1.45 o 
   3   3  16       26.50       25.87      2.56 o 
   4   3  16        6.95        9.57      1.79 o 
   5   3  16       15.92       18.48      3.53 o 
   0   4  16        5.28        6.85      2.07 o 
   1   4  16        0.31       -0.06      1.16 o 
   2   4  16        8.64       12.61      3.23 o 
   3   4  16       26.91       24.75      2.16 o 
   4   4  16        9.39        6.02      1.55 o 
   5   4  16        0.06        0.12      1.01 o 
   6   4  16       14.91       12.32      3.23 o 
   1   5  16       17.54       17.71      2.71 o 
   2   5  16        3.53        4.65      1.86 o 
   3   5  16        1.02        3.33      1.60 o 
   4   5  16      138.97      147.79      4.88 o 
   5   5  16       51.17       56.44      3.59 o 
   2   6  16       53.30       57.36      6.06 o 
   3   6  16       45.65       47.29      3.93 o 
   4   6  16        5.53        3.32      1.64 o 
   5   6  16        3.06        3.37      1.27 o 
   2   2  17        0.16       -1.41      1.21 o 
   2   3  17       24.16       29.89      3.64 o 
   3   3  17       22.49       25.05      3.43 o 
   3   4  17       25.25       22.82      3.23 o 
                                                 
