# Supplementary material for: 3-(2-Fluoro­phenyl­sulfon­yl)-2,5,7-trimethyl-1-benzo­furan
Source: Acta Crystallogr Sect E Struct Rep Online. 2014 Apr 16;70(Pt 5):o566. doi: 10.1107/S1600536814007909 (PMC4011256; doi:10.1107/S1600536814007909)
Supplement: Supplementary file 3 [file e-70-0o566-Isup3.cml]

<?xml version="1.0" encoding="UTF-8"?>
<cml convention="cmlDict:cmllite" xmlns="http://www.xml-cml.org/schema" xmlns:cmlDict="http://www.xml-cml.org/dictionary/cml/" xmlns:nameDict="http://www.xml-cml.org/dictionary/cml/name/">
  <molecule id="m1">
    <name dictRef="nameDict:unknown">3-(2-Fluorophenylsulfonyl)-2,5,7-trimethyl-1-benzofuran</name>
    <atomArray>
      <atom id="a1" elementType="F" hydrogenCount="0">
        <label value="F" dictRef="cmlDict:locant"/>
      </atom>
      <atom id="a2" elementType="C" hydrogenCount="0">
        <label value="1" dictRef="cmlDict:locant"/>
      </atom>
      <atom id="a3" elementType="C" hydrogenCount="0">
        <label value="2" dictRef="cmlDict:locant"/>
      </atom>
      <atom id="a4" elementType="C">
        <label value="3" dictRef="cmlDict:locant"/>
      </atom>
      <atom id="a5" elementType="C">
        <label value="4" dictRef="cmlDict:locant"/>
      </atom>
      <atom id="a6" elementType="C">
        <label value="5" dictRef="cmlDict:locant"/>
      </atom>
      <atom id="a7" elementType="C">
        <label value="6" dictRef="cmlDict:locant"/>
      </atom>
      <atom id="a43" elementType="H"/>
      <atom id="a44" elementType="H"/>
      <atom id="a45" elementType="H"/>
      <atom id="a46" elementType="H"/>
      <atom id="a8" elementType="S" hydrogenCount="0"/>
      <atom id="a9" elementType="O" hydrogenCount="0">
        <label value="O" dictRef="cmlDict:locant"/>
      </atom>
      <atom id="a10" elementType="O" hydrogenCount="0">
        <label value="O'" dictRef="cmlDict:locant"/>
      </atom>
      <atom id="a11" elementType="C">
        <label value="1" dictRef="cmlDict:locant"/>
        <label value="C" dictRef="cmlDict:locant"/>
      </atom>
      <atom id="a47" elementType="H"/>
      <atom id="a48" elementType="H"/>
      <atom id="a49" elementType="H"/>
      <atom id="a32" elementType="O" hydrogenCount="0">
        <label value="1" dictRef="cmlDict:locant"/>
        <label value="O" dictRef="cmlDict:locant"/>
      </atom>
      <atom id="a33" elementType="C" hydrogenCount="0">
        <label value="2" dictRef="cmlDict:locant"/>
      </atom>
      <atom id="a34" elementType="C" hydrogenCount="0">
        <label value="3" dictRef="cmlDict:locant"/>
      </atom>
      <atom id="a35" elementType="C" hydrogenCount="0">
        <label value="3a" dictRef="cmlDict:locant"/>
      </atom>
      <atom id="a36" elementType="C">
        <label value="4" dictRef="cmlDict:locant"/>
      </atom>
      <atom id="a37" elementType="C" hydrogenCount="0">
        <label value="5" dictRef="cmlDict:locant"/>
      </atom>
      <atom id="a38" elementType="C">
        <label value="6" dictRef="cmlDict:locant"/>
      </atom>
      <atom id="a39" elementType="C" hydrogenCount="0">
        <label value="7" dictRef="cmlDict:locant"/>
      </atom>
      <atom id="a40" elementType="C" hydrogenCount="0">
        <label value="7a" dictRef="cmlDict:locant"/>
      </atom>
      <atom id="a50" elementType="H"/>
      <atom id="a51" elementType="H"/>
      <atom id="a41" elementType="C">
        <label value="1''" dictRef="cmlDict:locant"/>
        <label value="C''" dictRef="cmlDict:locant"/>
      </atom>
      <atom id="a52" elementType="H"/>
      <atom id="a53" elementType="H"/>
      <atom id="a54" elementType="H"/>
      <atom id="a42" elementType="C">
        <label value="1'" dictRef="cmlDict:locant"/>
        <label value="C'" dictRef="cmlDict:locant"/>
      </atom>
      <atom id="a55" elementType="H"/>
      <atom id="a56" elementType="H"/>
      <atom id="a57" elementType="H"/>
    </atomArray>
    <bondArray>
      <bond id="a2_a3" atomRefs2="a2 a3" order="D"/>
      <bond id="a3_a4" atomRefs2="a3 a4" order="S"/>
      <bond id="a4_a5" atomRefs2="a4 a5" order="D"/>
      <bond id="a5_a6" atomRefs2="a5 a6" order="S"/>
      <bond id="a6_a7" atomRefs2="a6 a7" order="D"/>
      <bond id="a7_a2" atomRefs2="a7 a2" order="S"/>
      <bond id="a4_a43" atomRefs2="a4 a43" order="S"/>
      <bond id="a5_a44" atomRefs2="a5 a44" order="S"/>
      <bond id="a6_a45" atomRefs2="a6 a45" order="S"/>
      <bond id="a7_a46" atomRefs2="a7 a46" order="S"/>
      <bond id="a1_a3" atomRefs2="a1 a3" order="S"/>
      <bond id="a8_a9" atomRefs2="a8 a9" order="D"/>
      <bond id="a8_a10" atomRefs2="a8 a10" order="D"/>
      <bond id="a2_a8" atomRefs2="a2 a8" order="S"/>
      <bond id="a11_a47" atomRefs2="a11 a47" order="S"/>
      <bond id="a11_a48" atomRefs2="a11 a48" order="S"/>
      <bond id="a11_a49" atomRefs2="a11 a49" order="S"/>
      <bond id="a32_a33" atomRefs2="a32 a33" order="S"/>
      <bond id="a33_a34" atomRefs2="a33 a34" order="D"/>
      <bond id="a34_a35" atomRefs2="a34 a35" order="S"/>
      <bond id="a35_a40" atomRefs2="a35 a40" order="D"/>
      <bond id="a32_a40" atomRefs2="a32 a40" order="S"/>
      <bond id="a39_a38" atomRefs2="a39 a38" order="D"/>
      <bond id="a38_a37" atomRefs2="a38 a37" order="S"/>
      <bond id="a37_a36" atomRefs2="a37 a36" order="D"/>
      <bond id="a40_a39" atomRefs2="a40 a39" order="S"/>
      <bond id="a36_a35" atomRefs2="a36 a35" order="S"/>
      <bond id="a36_a50" atomRefs2="a36 a50" order="S"/>
      <bond id="a38_a51" atomRefs2="a38 a51" order="S"/>
      <bond id="a11_a33" atomRefs2="a11 a33" order="S"/>
      <bond id="a8_a34" atomRefs2="a8 a34" order="S"/>
      <bond id="a41_a52" atomRefs2="a41 a52" order="S"/>
      <bond id="a41_a53" atomRefs2="a41 a53" order="S"/>
      <bond id="a41_a54" atomRefs2="a41 a54" order="S"/>
      <bond id="a41_a39" atomRefs2="a41 a39" order="S"/>
      <bond id="a42_a55" atomRefs2="a42 a55" order="S"/>
      <bond id="a42_a56" atomRefs2="a42 a56" order="S"/>
      <bond id="a42_a57" atomRefs2="a42 a57" order="S"/>
      <bond id="a42_a37" atomRefs2="a42 a37" order="S"/>
    </bondArray>
  </molecule>
</cml>
